# Supplementary material for: Transcriptional Response in Mouse Thyroid Tissue after 211At Administration: Effects of Absorbed Dose, Initial Dose-Rate and Time after Administration
Source: PLoS One. 2015 Jul 15;10(7):e0131686. doi: 10.1371/journal.pone.0131686 (PMC4503762; doi:10.1371/journal.pone.0131686)
Supplement: S1 Table — Genes regulated for the following exposure: 1 h or 6 h after administration, 1.4 Gy absorbed dose, or administration of 1.7 kBq 211At. FILE NAME: Supporting Table 1 (S1 Table). FILE TYPE: MICROSOFT EXCELSPREADSHEET,.xlsx. TITLE OF DATA: Genes specific for certain exposure conditions. DESCRIPTION OF DATA: Genes regulated for the following exposure: 1 h or 6 h after administration, 1.4 Gy absorbed dose, or administration of 1.7 kBq 211At. (XLSX) [file pone.0131686.s001.xlsx]

## Sheet: Additional File 1
Additional File 1. Genes specific for certain exposure conditions. Genes regulated for the following exposure: 1 h or 6 h after administration, 1.4 Gy absorbed dose, or administration of 1.7 kBq 211A
Time after administration (h)		1	1	6	6	168					1			1			6			6			168
Injected activity (kBq)		1.7	100	1.7	7.5	1.7					1.7			100			1.7			7.5			1.7
Absorbed dose (Gy)		0.023	1.4	0.32	1.4	1.8					0.023			1.4			0.32			1.4			1.8
		Fold changes					Regulation
Probe	Gene Symbol	A	B	C	D	E	Sets	Sets	No	A Regulation	A Log ratio	A p-value	B Regulation	B Log ratio	B p-value	C Regulation	C Log ratio	C p-value	D Regulation	D Log ratio	D p-value	E Regulation	E Log ratio	E p-value	Species	Source	Search_Key	Transcript	ILMN_Gene	GI	0	Probe_Type	Probe_Start	Probe_Sequence	Chromosome	Probe_Chr_Orientation	Probe_Coordinates	Definition	Cellular Component	Biological Process	Molecular Function	Obsolete_Probe_Id
ILMN_2804487	Aif1	-1.68249	-1.51782				DD---	RR---	2	D	-0.7506	0	D	-0.602	0	-	-0.4657	0	-	-0.3373	0.0009	-	-0.3503	0.0101	Mus musculus	RefSeq	ILMN_215740	ILMN_215740	AIF1	31980923	1400672	S	682	TGTATGAGGAGAAAAACAAAGAACACAAGAGGCCAACTGGTCCCCCAGCC	17	-	35308080-35308129	Mus musculus allograft inflammatory factor 1 (Aif1), mRNA.	phagocytic cup, ruffle, actin filament, cytoplasm	actin filament bundle formation	protein binding	G1; AIF-1; D17H6S50E; AI607846; Iba1
ILMN_2952275	Arg1	-1.58568	-2.44088				DD---	RR---	2	D	-0.6651	0	D	-1.2874	0	-	-0.338	0.0021	-	-0.1693	0.1925	-	-0.2421	0.0832	Mus musculus	RefSeq	ILMN_255007	ILMN_255007	ARG1	31982504	1190445	S	996	CTCAACGGGAGGGTAACCATAAGCCAGGGACTGACTACCTTAAACCACCT	10	-	24635421-24635470	Mus musculus arginase 1, liver (Arg1), mRNA.		arginine catabolism, arginine metabolism, urea cycle	hydrolase activity, arginase activity, manganese ion binding, metal ion binding	AI256583; PGIF; AI; Arg-1; arginase I
ILMN_2753687	Arhgap29	-1.8	-1.58579				DD---	RR---	2	D	-0.848	0	D	-0.6652	0	-	-0.1813	0.2345	-	-0.3539	0.0062	-	0.0789	0.6665	Mus musculus	RefSeq	ILMN_192024	ILMN_237863	ARHGAP29	142352258	5340551	S	4972	GTCTGAATGGGATGTAAAAGGGACAGCACACACAGTAGCCTTCCGTACGT	3	+	121718953-121719002	Mus musculus Rho GTPase activating protein 29 (Arhgap29), mRNA.	intracellular
ILMN_2713969	B9d1	-1.52045	-1.81491				DD---	RR---	2	D	-0.6045	0	D	-0.8599	0	-	-0.3769	0.0014	-	-0.355	0.0068	-	-0.2236	0.1456	Mus musculus	RefSeq	ILMN_219821	ILMN_219821	B9D1	142367793	2000451	S	643	CCCACAATAAAAATCAGCCCTTCTGTCCGCCACTGTGGACCAGATGCCCT	11	+	61326287-61326296:61326297-61326336	Mus musculus B9 protein domain 1 (B9d1), mRNA.			molecular_function	AW045994; B9
ILMN_3128992	Cd27	-1.64023	-1.69056				DD---	RR---	2	D	-0.7139	0	D	-0.7575	0	-	-0.1421	0.2704	-	-0.3484	0.0019	-	-0.2732	0.0383	Mus musculus	RefSeq	ILMN_230311	ILMN_230311	CD27	110350005	4810204	A	1424	GACTGCCGTGAGAGACACTATCTACAGACACACAGACTTCCTGGCCTTGG	6	-	125182742-125182791	Mus musculus CD27 antigen (Cd27), transcript variant 1, mRNA.	extracellular region, integral to plasma membrane, membrane	immune response, apoptosis, positive regulation of T cell differentiation, induction of apoptosis, positive regulation of JNK cascade, positive regulation of interferon-gamma biosynthesis, B cell proliferation, immunoglobulin secretion, signal transduction, anti-apoptosis, cell surface receptor linked signal transduction, positive regulation of B cell differentiation, release of cytoplasmic seque…	transmembrane receptor activity, caspase inhibitor activity, protein binding, receptor activity	S152; Tnfrsf7; Tp55
ILMN_2661289	Csprs	-1.6733	-2.61262				DD---	RR---	2	D	-0.7427	0	D	-1.3855	0	-	-0.449	0	-	-0.3718	0.0002	-	0.0059	0.9784	Mus musculus	RefSeq	ILMN_215584	ILMN_215584	CSPRS	141803102	6520392	S	2485	CCCCTCACAGTCTGTTGAGTCCTATCTATACTCCCTCCAAACATCACGTG	8|NT_162750.1	-	111756-111805	Mus musculus component of Sp100-rs (Csprs), mRNA.	nucleus, integral to membrane	G-protein coupled receptor protein signaling pathway	receptor activity, rhodopsin-like receptor activity	MGC29132; D1Lub1; HSR
ILMN_2680054	D0H4S114	-1.87983	-1.92746				DD---	RR---	2	D	-0.9106	0	D	-0.9467	0	-	-0.3389	0.0009	-	-0.1248	0.3598	-	-0.3844	0.0011	Mus musculus	RefSeq	ILMN_217188	ILMN_217188	D0H4S114	33186876	7040243	S	1914	GCGCTGCCGAAAATGCAGGCTTTTGTAACGTGGTCCTCTCATAAGTACCC	18	-	33596730-33596779	Mus musculus DNA segment, human D4S114 (D0H4S114), mRNA.		regulation of transforming growth factor beta receptor signaling pathway	protein binding	AI325076; PTZ17; SEZ17; P311
ILMN_2827780	D14Ertd668e	-1.51593	-1.52668				DD---	RR---	2	D	-0.6002	0	D	-0.6104	0	-	-0.2479	0.0327	-	-0.2989	0.0105	-	-0.2313	0.0793	Mus musculus	RefSeq	ILMN_217565	ILMN_217565	D14ERTD668E	39841028	2810040	S	999	CCCCTGACAGTAAAAGCTGTTCCTCAGGAAAACTGGATGGGGCCTCCATG	14	-	58303077-58303126	Mus musculus DNA segment, Chr 14, ERATO Doi 668, expressed (D14Ertd668e), mRNA.		regulation of transcription; DNA-dependent	protein binding, zinc ion binding	MGC29273
ILMN_2597778	Gna14	-1.62947	-1.79689				DD---	RR---	2	D	-0.7044	0	D	-0.8455	0	-	-0.0722	0.6394	-	-0.3235	0.0044	-	-0.4215	0.0007	Mus musculus	RefSeq	ILMN_209643	ILMN_209643	GNA14	142382121	6350324	S	3171	GCGCTGTGCCTTTCTGGATACTAAGAATACACTGTTCTACCCTGAACACC	19	+	16685191-16685240	Mus musculus guanine nucleotide binding protein, alpha 14 (Gna14), mRNA.	heterotrimeric G-protein complex	G-protein coupled receptor protein signaling pathway, signal transduction	signal transducer activity, GTP binding, GTPase activity, nucleotide binding, guanyl nucleotide binding	AU023208
ILMN_1259559	H1f0	-1.62834	-1.70574				DD---	RR---	2	D	-0.7034	0	D	-0.7704	0	-	-0.3954	0.0004	-	-0.4715	0.0002	-	-0.2498	0.0896	Mus musculus	RefSeq	ILMN_222971	ILMN_222971	H1F0	85838505	5960343	S	2207	CCTTTTTAAACAAGTGTAACTAGTGCCCGGGAGAAATTACTGTGGTTGTA	15	+	78860848-78860897	Mus musculus H1 histone family, member 0 (H1f0), mRNA.	chromosome, nucleus, nucleosome	nucleosome assembly, chromosome organization and biogenesis (sensu Eukaryota), development	DNA binding
ILMN_2648292	H3f3b	-1.5935	-1.86426				DD---	RR---	2	D	-0.6722	0	D	-0.8986	0	-	0.2602	0.0356	-	-0.3334	0.0083	-	-0.1458	0.3461	Mus musculus	RefSeq	ILMN_214469	ILMN_214469	H3F3B	116089277	1980561	S	1466	ATAAACATGGGAGTAAGAACACAGCTTCAACTTCTTGGACCTCTGCCAAT	11	-	115883752-115883801	Mus musculus H3 histone, family 3B (H3f3b), mRNA.	chromosome, nucleus, nucleosome	nucleosome assembly, chromosome organization and biogenesis (sensu Eukaryota)	DNA binding
ILMN_3136540	Hist2h3c1	-1.52108	-1.78509				DD---	RR---	2	D	-0.6051	0	D	-0.836	0	-	0.0845	0.6569	-	-0.0997	0.5702	-	-0.056	0.7969	Mus musculus	RefSeq	ILMN_227824	ILMN_227824	HIST2H3C1	9506766	7330739	A	346	AAACGCGTCACCATCATGCCCAAGGACATCCAGTTGGCCCGCCGCATCCG				Mus musculus histone cluster 2, H3c1 (Hist2h3c1), transcript variant 1, mRNA.	chromosome, nucleus, nucleosome	nucleosome assembly, chromosome organization and biogenesis (sensu Eukaryota)	DNA binding	BE691662; H3f2; Hist2h3ca1; H3-615
ILMN_2862111	Hmgn2	-1.62631	-1.67783				DD---	RR---	2	D	-0.7016	0	D	-0.7466	0	-	-0.2921	0.0042	-	-0.3615	0.0005	-	-0.2131	0.1252	Mus musculus	RefSeq	ILMN_213625	ILMN_213625	HMGN2	86198321	610600	S	894	GGGGACTTTGCAGTGACTTCATTGAGTGTTCTCAAAAGAGCACTGGTTCC	4	-	133520964-133521013	Mus musculus high mobility group nucleosomal binding domain 2 (Hmgn2), mRNA.	nucleus, chromatin	DNA packaging	DNA binding	MGC103137; MGC118420; MGC103384; Hmg17; MGC102472; HMG-17
ILMN_2805339	Hspb6	-1.73015	-1.8767				DD---	RR---	2	D	-0.7909	0	D	-0.9082	0	-	-0.4985	0	-	0.1569	0.226	-	-0.3547	0.0037	Mus musculus	RefSeq	ILMN_234898	ILMN_234898	HSPB6	59958369	4040386	S	1246	AGGTCACACCTTCACTGCCAACATTTCCCATCTCCGCAGGCCTTCCTACC	7	+	30264120-30264169	Mus musculus heat shock protein, alpha-crystallin-related, B6 (Hspb6), mRNA.		response to unfolded protein, protein folding		Gm479; AA387366; Hsp20; MGC107687
ILMN_2757844	Kndc1	-1.82652	-2.33189				DD---	RR---	2	D	-0.8691	0	D	-1.2215	0	-	-0.4062	0.0001	-	-0.4277	0.0002	-	-0.0974	0.5987	Mus musculus	RefSeq	ILMN_221581	ILMN_256267	KNDC1	145864472	6960376	S	7207	GTGGGGAAAGTGAACAGGCTTTTGGCTTCAGCACTGTTTGCATGGCGCCC				Mus musculus kinase non-catalytic C-lobe domain (KIND) containing 1 (Kndc1), mRNA.	intracellular	regulation of small GTPase mediated signal transduction	kinase activity, molecular_function, transferase activity, guanyl-nucleotide exchange factor activity
ILMN_1234453	LOC100043257	-2.21299	-1.64433				DD---	RR---	2	D	-1.146	0	D	-0.7175	0	-	-0.1159	0.373	-	-0.4993	0	-	-0.0282	0.9045	Mus musculus	RefSeq	ILMN_215552	ILMN_318055	LOC100043257	149234329	460100	S	219	GGGGTTTTGGCTTCATCACCTTCACAAACCCAGAGCATGCCTCAGATGCG	1	-	152112940-152112989	PREDICTED: Mus musculus similar to RNA binding motif protein 3 (LOC100043257), mRNA.				2600016C11Rik; MGC118410
ILMN_1227086	Pik3cg	-1.50254	-1.61496				DD---	RR---	2	D	-0.5874	0	D	-0.6915	0	-	-0.2983	0.0081	-	-0.3145	0.0042	-	-0.2407	0.1464	Mus musculus	RefSeq	ILMN_188421	ILMN_241777	PIK3CG	9937983	3450075	S	4630	GTCTACTCTAGGCTCAGGAGAGTTATAGGTACGTATTTGTGGAGCCGCTC	12	-		Mus musculus phosphoinositide-3-kinase, catalytic, gamma polypeptide (Pik3cg), mRNA.	phosphoinositide 3-kinase complex	negative regulation of apoptosis, protein amino acid phosphorylation	kinase activity, transferase activity, phosphatidylinositol 3-kinase activity, inositol or phosphatidylinositol kinase activity, phosphatidylinositol-4;5-bisphosphate 3-kinase activity, phosphotransferase activity; alcohol group as acceptor, protein binding
ILMN_2732576	Pml	-1.90448	-1.91879				DD---	RR---	2	D	-0.9294	0	D	-0.9402	0	-	-0.1309	0.3175	-	-0.4559	0.0001	-	-0.0229	0.9242	Mus musculus	RefSeq	ILMN_191994	ILMN_249462	PML	145966800	2650326	S	3589	GTGTTTTCCAGATAGCCCAGAGTTCCAGCTTTGACAGCCTGATGACCTCC				Mus musculus promyelocytic leukemia (Pml), transcript variant 1, mRNA.	PML body, nucleus, intracellular	transcription, regulation of transcription; DNA-dependent	DNA binding, zinc ion binding, metal ion binding, protein binding
ILMN_2663249	Slamf9	-1.57932	-1.52658				DD---	RR---	2	D	-0.6593	0	D	-0.6103	0	-	-0.1815	0.1932	-	-0.3223	0.0096	-	-0.1748	0.3626	Mus musculus	RefSeq	ILMN_215754	ILMN_215754	SLAMF9	142361393	7510291	S	977	CCCGTCTGATTGGCTTTTGAGGTCCTCTTCTGAGCTTTGTTTCAGGCTCT	1	+	174408380-174408390:174408391-174408429	Mus musculus SLAM family member 9 (Slamf9), mRNA.	membrane			CD84-H1; 2310026I04Rik; AI462096; Cd2f10; SF2001; CD2F-10
ILMN_2918002	Gbp3	-1.96973	1.59328				DU---	RR---	2	D	-0.978	0	U	0.672	0	-	-0.3649	0.0004	-	-0.0314	0.8558	-	-0.1195	0.4874	Mus musculus	RefSeq	ILMN_216816	ILMN_216816	GBP3	31980915	60553	S	2304	TTGTCAGATACTGCTTCCTCGGAGTCTAATTCTGTGTCAGTTCATTACCT	3	+	142510218-142510267	Mus musculus guanylate nucleotide binding protein 3 (Gbp3), mRNA.	cytosol		GTPase activity	Gbp4; AW228655
ILMN_2908846	Iqgap2	1.56287	-1.66925				UD---	RR---	2	U	0.6442	0	D	-0.7392	0	-	-0.0642	0.7043	-	0.0711	0.6951	-	-0.0003	0.9986	Mus musculus	RefSeq	ILMN_232331	ILMN_232331	IQGAP2	118344443	6130014	S	5565	CTGCCTCATGGGAAGGCTCCTGTATGGGAGTCACAGGAAACACGGTGGAC	13	-	96397288-96397337	Mus musculus IQ motif containing GTPase activating protein 2 (Iqgap2), mRNA.	intracellular	negative regulation of Ras protein signal transduction, small GTPase mediated signal transduction, regulation of small GTPase mediated signal transduction	Ras GTPase activator activity	A630053O10; 4933417J23Rik
ILMN_2957987	2310042D19Rik	2.04997	2.38303				UU---	RR---	2	U	1.0356	0	U	1.2528	0	-	0.0934	0.5024	-	0.4268	0	-	0.3239	0.0061	Mus musculus	RefSeq	ILMN_217547	ILMN_217547	2310042D19RIK	27369546	5130593	S	3774	GGTCCTTAGGATGGTGGATTACTCTGGCTGCTCAGAGGGGAACACAGCAC				Mus musculus RIKEN cDNA 2310042D19 gene (2310042D19Rik), mRNA.				MGC143962; MGC143963
ILMN_2894211	8430408G22Rik	1.62935	3.32326				UU---	RR---	2	U	0.7043	0	U	1.7326	0	-	0.3934	0.0003	-	0.2271	0.0805	-	0.5226	0	Mus musculus	RefSeq	ILMN_218091	ILMN_218091	8430408G22RIK	22122424	5550161	S	1066	GTGACCACCTCCCAGATTGCTCTAATGAGGAGATGCGGGCTGTACTCTGG	6	+	116602629-116602678	Mus musculus RIKEN cDNA 8430408G22 gene (8430408G22Rik), mRNA.				MGC6835; Fseg
ILMN_2810473	Acadm	1.52108	2.64194				UU---	RR---	2	U	0.6051	0	U	1.4016	0	-	-0.1138	0.4869	-	-0.2858	0.0311	-	0.4597	0.0017	Mus musculus	RefSeq	ILMN_227083	ILMN_227083	ACADM	6680617	7150255	S	1404	CGGATTCCCATGGCGGAGGAACCTGTCTTCAGCTCTATGGTGACCCTTTC	3	-	153860136-153860185	Mus musculus acyl-Coenzyme A dehydrogenase, medium chain (Acadm), mRNA.	mitochondrion, mitochondrial matrix	lipid metabolism, fatty acid beta-oxidation, metabolism, electron transport, fatty acid metabolism	FAD binding, oxidoreductase activity, acyl-CoA dehydrogenase activity	AU018656; MCAD
ILMN_2622613	Acot4	1.5213	1.92893				UU---	RR---	2	U	0.6053	0	U	0.9478	0	-	0.4608	0	-	0.2842	0.0077	-	0.3722	0.0025	Mus musculus	RefSeq	ILMN_212091	ILMN_212091	ACOT4	31543518	1990390	S	1551	GGTTATTCTACTACCAGCCTGTGCTTGTTACAGATTCGGCTATATGTGAT	12	+	85384899-85384948	Mus musculus acyl-CoA thioesterase 4 (Acot4), mRNA.	peroxisome	lipid metabolism, acyl-CoA metabolism	palmitoyl-CoA hydrolase activity, hydrolase activity, serine esterase activity, acyl-CoA thioesterase activity	PTE-Ib; Pte1b; B430212I04Rik; Pte2b
ILMN_2629112	Asah3l	2.2801	3.40015				UU---	RR---	2	U	1.1891	0	U	1.7656	0	-	0.5721	0	-	0.2104	0.0656	-	0.3661	0.002	Mus musculus	RefSeq	ILMN_212677	ILMN_212677	ASAH3L	21314857	1470386	S	4000	GGCGGTATGTACCCTGGCTGAAGTAATATTAACCATAGCTCTGGGAGGAT	4	+	86566631-86566680	Mus musculus N-acylsphingosine amidohydrolase 3-like (Asah3l), mRNA.	integral to membrane, membrane, Golgi membrane, endoplasmic reticulum membrane	ceramide metabolism, lipid metabolism	hydrolase activity, hydrolase activity; acting on carbon-nitrogen (but not peptide) bonds; in linear amides, ceramidase activity	CRG-L1; maCER2; RP24-468M3.3; 2410116I05Rik; Acer2
ILMN_2709051	BC049806	1.67923	1.8035				UU---	RR---	2	U	0.7478	0	U	0.8508	0	-	0.1924	0.1406	-	0.343	0.0013	-	0.1566	0.3435	Mus musculus	RefSeq	ILMN_209000	ILMN_209000	BC049806	46358375	1710131	S	3824	GTCTTAGATGGCAAAGCACGCCTACTTCATGCTGGAGCTCACAGGCGCAC	1	-	58584379-58584428	Mus musculus cDNA sequence BC049806 (BC049806), mRNA.				D630010C10
ILMN_2864290	BC049806	1.66106	1.57538				UU---	RR---	2	U	0.7321	0	U	0.6557	0	-	0.1265	0.3927	-	0.4697	0.0002	-	0.1229	0.488	Mus musculus	RefSeq	ILMN_209000	ILMN_209000	BC049806	46358375	380270	S	4030	GGCATACACCTTGAATCCCAGCACTCCAGAGGCAGAAGCAGGTGAATCTC	1	-	58584173-58584222	Mus musculus cDNA sequence BC049806 (BC049806), mRNA.				D630010C10
ILMN_1226325	Cnnm2	1.50087	2.36592				UU---	RR---	2	U	0.5858	0	U	1.2424	0	-	0.2076	0.1058	-	0.4542	0	-	0.3984	0.0042	Mus musculus	RefSeq	ILMN_219676	ILMN_219676	CNNM2	118130766	6100520	S	2572	CCTTTCCTCTGTGCCCGGTGGGTGTCGCTGTCGAACTTGATGGATGAATG	19	+	46953000-46953049	Mus musculus cyclin M2 (Cnnm2), mRNA.			molecular_function
ILMN_2709240	Cpt1b	1.50045	2.47735				UU---	RR---	2	U	0.5854	0	U	1.3088	0	-	0.078	0.6409	-	-0.0108	0.957	-	0.388	0.002	Mus musculus	RefSeq	ILMN_216493	ILMN_216493	CPT1B	6753511	4540494	S	2488	CTGGGCAGATACTGCTCCTCTAGGGCCCCCGCTGGAGGTGGGATTGGAGC	15	-	89247127-89247176	Mus musculus carnitine palmitoyltransferase 1b, muscle (Cpt1b), mRNA.	mitochondrial outer membrane, membrane, mitochondrion	lipid metabolism, long-chain fatty acid transport	kinase activity, acyltransferase activity, transferase activity, carnitine O-palmitoyltransferase activity	M-CPTI; Cpt1
ILMN_3102736	Gm129	1.55811	1.57451				UU---	RR---	2	U	0.6398	0	U	0.6549	0	-	0.4261	0	-	0.2988	0.0009	-	0.3671	0.0004	Mus musculus	RefSeq	ILMN_243152	ILMN_243152	GM129	85701803	1940021	A	1105	GAGGAGCCTCGTTGCCACAGTTTGCCAGTAACACTGCCATCAGACTGGAG	3	-	95682668-95682717	Mus musculus gene model 129, (NCBI) (Gm129), mRNA. XM_907670 XM_920513 XM_920520 XM_920527 XM_920533
ILMN_2602581	Gmpr	1.62947	1.50129				UU---	RR---	2	U	0.7044	0	U	0.5862	0	-	0.2208	0.0721	-	0.1896	0.118	-	0.1797	0.2536	Mus musculus	RefSeq	ILMN_210136	ILMN_210136	GMPR	146134879	670626	S	1169	CAGCAGGAGAGCCACGTTCATCCGGGTGACCCAACAGCACAACACGGTGT				Mus musculus guanosine monophosphate reductase (Gmpr), mRNA.		metabolism, nucleotide metabolism	metal ion binding, potassium ion binding, catalytic activity, GMP reductase activity	2310004P21Rik; AV028449
ILMN_2706269	Hspb1	1.79415	2.11785				UU---	RR---	2	U	0.8433	0	U	1.0826	0	-	0.3994	0.0012	-	0.2555	0.0355	-	0.1374	0.5342	Mus musculus	RefSeq	ILMN_195482	ILMN_224679	HSPB1	7305172	5670722	S	573	CGCCCAAATTGGGGGCCCAGAAGCTGGGAAGTCTGAACAGTCTGGAGCCA	5	+	136365243-136365292	Mus musculus heat shock protein 1 (Hspb1), mRNA.	plasma membrane, Z disc, insoluble fraction, nucleus, contractile fiber, soluble fraction, cytoplasm	protein folding, response to unfolded protein
ILMN_2669487	Kcnk3	1.50493	2.14786				UU---	RR---	2	U	0.5897	0	U	1.1029	0	-	0.0719	0.6538	-	-0.0355	0.8319	-	0.2129	0.1478	Mus musculus	RefSeq	ILMN_188512	ILMN_259977	KCNK3	88014691	3170576	S	1889	AAGCCCAAGGTGTTTTTGTCCAGGTCACCCCCACTCAGTCCCACCTGGCT	5	+	30925722-30925771	Mus musculus potassium channel, subfamily K, member 3 (Kcnk3), mRNA.	integral to plasma membrane, membrane	ion transport, transport, potassium ion transport	voltage-gated ion channel activity, potassium ion binding, potassium channel activity, ion channel activity
ILMN_1239397	LOC100047934	1.84178	3.03206				UU---	RR---	2	U	0.8811	0	U	1.6003	0	-	-0.0799	0.5399	-	0.2422	0.0197	-	0.4121	0.0001	Mus musculus	RefSeq	ILMN_223258	ILMN_312047	LOC100047934	149255670	2140136	S	2238	CTCATCTCATATCCCTGGGCACTCGGTCTAGTGAGCGTTTTGTCATCATG				PREDICTED: Mus musculus hypothetical protein LOC100047934 (LOC100047934), mRNA.				HKII; AI642394
ILMN_3111744	Lpin1	1.77485	2.68161				UU---	RR---	2	U	0.8277	0	U	1.4231	0	-	0.3735	0.0003	-	0.3949	0.0003	-	0.4216	0	Mus musculus	RefSeq	ILMN_248110	ILMN_248110	LPIN1	68510036	3890609	A	4343	GTTCTCTCGTGACCTTTGGAGGCCATGGTAACCCTTCTGCCACCACGGTG	12	-	16543564-16543613	Mus musculus lipin 1 (Lpin1), transcript variant 1, mRNA.	nucleus	lipid metabolism, regulation of fat cell differentiation	molecular_function	fld; 4631420P06; Kiaa0188; mKIAA0188
ILMN_2752327	Pank3	1.50556	1.89987				UU---	RR---	2	U	0.5903	0	U	0.9259	0	-	0.1085	0.4377	-	0.1442	0.2185	-	0.32	0.0088	Mus musculus	RefSeq	ILMN_222616	ILMN_222616	PANK3	139948619	5820577	S	2192	CTGAAGTTTTTGCGCATATTTGGTGGCGCTACACTTTCTTTATCTCATGC	11	+	35599614-35599663	Mus musculus pantothenate kinase 3 (Pank3), mRNA.		coenzyme A biosynthesis	kinase activity, transferase activity, molecular_function, nucleotide binding, ATP binding, pantothenate kinase activity	MGC38148
ILMN_1213632	Pck1	1.69725	2.1637				UU---	RR---	2	U	0.7632	0	U	1.1135	0	-	0.3785	0.0007	-	0.3621	0.0007	-	0.2086	0.1574	Mus musculus	RefSeq	ILMN_195958	ILMN_238641	PCK1	118130217	2850577	S	2453	GGGGAAAAATCTTGGGCAAATTTGTAGCTGTAACTAGAGAGTCATGTTGC	2	+	172984591-172984640	Mus musculus phosphoenolpyruvate carboxykinase 1, cytosolic (Pck1), mRNA.		gluconeogenesis, lipid metabolism, glycerol biosynthesis from pyruvate	kinase activity, lyase activity, phosphoenolpyruvate carboxykinase (GTP) activity, nucleotide binding, phosphoenolpyruvate carboxykinase activity, carboxy-lyase activity, GTP binding
ILMN_2733708	Rbp7	2.39512	3.03543				UU---	RR---	2	U	1.2601	0	U	1.6019	0	-	0.5555	0	-	0.0105	0.9592	-	0.5042	0	Mus musculus	RefSeq	ILMN_215204	ILMN_215204	RBP7	142379956	7400537	S	443	CCCGCTTGAGGCAACTACTCAATGCCAAGTTATCTCGTAGAAGGAACGGG	4	-	148823912-148823961	Mus musculus retinol binding protein 7, cellular (Rbp7), mRNA.		transport	binding, retinal binding, retinol binding, retinoid binding, lipid binding	CRBP-III; 1110002J23Rik
ILMN_1217590	Sephs2	1.60592	2.2216				UU---	RR---	2	U	0.6834	0	U	1.1516	0	-	0.4435	0	-	0.5769	0	-	0.3353	0.0066	Mus musculus	RefSeq	ILMN_209348	ILMN_209348	SEPHS2	142976633	1770707	S	1471	CCAACGCAGCCTCTGAGCCTAGTTCTTGAAATGGAATAGCGGTTGTTGGG	7	-	134416053-134416074:134416075-134416102	Mus musculus selenophosphate synthetase 2 (Sephs2), mRNA.			selenide; water dikinase activity, ATP binding, transferase activity, selenium binding, nucleotide binding, catalytic activity
ILMN_3138499	Slc25a20	1.53837	2.57773				UU---	RR---	2	U	0.6214	0	U	1.3661	0	-	-0.0156	0.9535	-	0.0231	0.9172	-	0.5537	0	Mus musculus	RefSeq	ILMN_215889	ILMN_215889	SLC25A20	31343320	1090037	A	1448	GTCTCTGGTGCCATCCATATACTCCTGGCTGTGCATGGGATGTGGGTGTG	9	+	108541710-108541759	Mus musculus solute carrier family 25 (mitochondrial carnitine/acylcarnitine translocase), member 20 (Slc25a20), mRNA.	mitochondrial inner membrane, membrane	transport	transporter activity, binding	1110007P09Rik; Cact; C78826; mCAC
ILMN_2648445	Slc27a2	2.46348	3.6095				UU---	RR---	2	U	1.3007	0	U	1.8518	0	-	0.3936	0.0001	-	0.0526	0.7098	-	0.5211	0	Mus musculus	RefSeq	ILMN_195402	ILMN_258646	SLC27A2	113374153	6450309	S	1791	GCGAGGCCTCGGTTCCTGAGGATACAAGATACCATTGAGATCACTGGGAC	2	+	126412092-126412118:126413496-126413518	Mus musculus solute carrier family 27 (fatty acid transporter), member 2 (Slc27a2), mRNA.	membrane, peroxisome, mitochondrion, endoplasmic reticulum	metabolism, long-chain fatty acid metabolism, lipid metabolism, fatty acid metabolism	ligase activity, catalytic activity, long-chain-fatty-acid-CoA ligase activity
ILMN_2835287	Snrk	1.72488	2.17558				UU---	RR---	2	U	0.7865	0	U	1.1214	0	-	0.2733	0.012	-	0.1274	0.2989	-	0.2609	0.036	Mus musculus	RefSeq	ILMN_210067	ILMN_210067	SNRK	19526941	5890564	S	4582	GTCAGATGCCTCTAGTTCTGACCAGTCTTTTTCCTTGTGTGAACATTGAC	9	+	122078708-122078757	Mus musculus SNF related kinase (Snrk), mRNA.	nucleus		kinase activity, metal ion binding, transferase activity, magnesium ion binding, nucleotide binding	2010012F07Rik; AI448042; R74830; MGC28970; AW547029; E030034B15; mKIAA0096
ILMN_2873180	1810030N24Rik			-1.5065	-1.54061		--DD-	--RR-	2	-	-0.5712	0	-	-0.1375	0.253	D	-0.5912	0	D	-0.6235	0	-	-0.166	0.2866	Mus musculus	RefSeq	ILMN_241295	ILMN_241295	1810030N24RIK	13384889	3360112	S	603	AGTGGGACTAACTGCTGCTTCCTTCAGGTGGAGTGTTATTATAGGCTCCG	4	-	34957833-34957875:34957876-34957882	Mus musculus RIKEN cDNA 1810030N24 gene (1810030N24Rik), mRNA.	integral to membrane, membrane			RP23-76M15.5; 2810406B13Rik
ILMN_1253008	Acat2			-1.59416	-1.82589		--DD-	--RR-	2	-	-0.3088	0.01	-	0.5306	0	D	-0.6728	0	D	-0.8686	0	-	0.3572	0.0044	Mus musculus	RefSeq	ILMN_217761	ILMN_217761	ACAT2	148747460	110661	S	1853	TTCCAGGCTGAGGTGGGGTAGGTATTCCAGCTGTTCTAGTCAGAAGACTG				Mus musculus acetyl-Coenzyme A acetyltransferase 2 (Acat2), mRNA.			acyltransferase activity, transferase activity, acetyl-CoA C-acetyltransferase activity	AW742799; Tcp1-rs1; Tcp-1x
ILMN_3111685	Acsm3			-1.6433	-1.60514		--DD-	--RR-	2	-	-0.2318	0.0467	-	0.1738	0.0885	D	-0.7166	0	D	-0.6827	0	-	-0.2413	0.0861	Mus musculus	RefSeq	ILMN_249319	ILMN_249319	ACSM3	85810991	3170270	A	1763	TCCTTCCATCGCAGAGTCAGCTGTTGTCAGCAGTCCAGACCCCATCAGAG	7	+	126924527-126924576	Mus musculus acyl-CoA synthetase medium-chain family member 3 (Acsm3), transcript variant 3, mRNA.	mitochondrial matrix, mitochondrion	metabolism, fatty acid biosynthesis	catalytic activity	Sa; Sah
ILMN_2734181	Acss2			-1.66371	-2.30521		--DD-	--RR-	2	-	-0.4888	0	-	0.4272	0	D	-0.7344	0	D	-1.2049	0	-	0.2116	0.0816	Mus musculus	RefSeq	ILMN_216644	ILMN_216644	ACSS2	133892533	4570333	S	2594	CCTTGCAGATGGTAGCATTGTCTACCAGTTGGTTCAGTCTCCATAGGACT	2	+	155388240-155388289	Mus musculus acyl-CoA synthetase short-chain family member 2 (Acss2), mRNA.	integral to membrane, membrane, cytoplasm	metabolism, acetyl-CoA biosynthesis, glutathione biosynthesis	acyltransferase activity, transferase activity, ligase activity, AMP binding, acetate-CoA ligase activity, catalytic activity	AceCS1; 1110017C11Rik; ACAS; Acs1; Acas2; Acas1
ILMN_1254015	Akr1c12			-2.08565	-1.91614		--DD-	--RR-	2	-	-0.3862	0.0004	-	-0.5772	0	D	-1.0605	0	D	-0.9382	0	-	-0.3579	0.0061	Mus musculus	RefSeq	ILMN_186561	ILMN_240517	AKR1C12	85719329	1030048	S	151	GGCTGCATGCCTAGCTCTAGATGTTGGGTACCGCCATGTTGATACTGCTT	13	-	4275569-4275618	Mus musculus aldo-keto reductase family 1, member C12 (Akr1c12), mRNA.		xenobiotic metabolism	oxidoreductase activity, aldo-keto reductase activity
ILMN_2626453	Amy1			-1.82298	-1.67505		--DD-	--RR-	2	-	-0.099	0.5741	-	0.4893	0.0001	D	-0.8663	0	D	-0.7442	0	-	-0.2168	0.2539	Mus musculus	RefSeq	ILMN_192296	ILMN_230302	AMY1	6996908	4850164	S	1348	ACCAAAGAAGTGAGCATTAACCCAGACAGCACTTGTGGCAATGACTGGAT	3	-	113261266-113261315	Mus musculus amylase 1, salivary (Amy1), mRNA.	extracellular space	metabolism, carbohydrate metabolism	alpha-amylase activity, hydrolase activity, metal ion binding, hydrolase activity; acting on glycosyl bonds, calcium ion binding, catalytic activity
ILMN_3144984	Arl4a			-1.71511	-1.93067		--DD-	--RR-	2	-	-0.476	0	-	0.1943	0.1408	D	-0.7783	0	D	-0.9491	0	-	-0.319	0.0336	Mus musculus	RefSeq	ILMN_213010	ILMN_213010	ARL4A	87252732	830450	A	2987	GTGTCAGGGATCAAACTCTGGGCCTCCTGTATGTGAAGCAGTCATCAATG	12	-	40760498-40760547	Mus musculus ADP-ribosylation factor-like 4A (Arl4a), transcript variant 1, mRNA.	intracellular	rRNA processing, small GTPase mediated signal transduction, ribosome biogenesis	GTPase activity, nucleotide binding
ILMN_2667100	Atg10			-1.56602	-1.50077		--DD-	--RR-	2	-	-0.2262	0.0725	-	-0.1582	0.1956	D	-0.6471	0	D	-0.5857	0	-	-0.0152	0.9563	Mus musculus	RefSeq	ILMN_211387	ILMN_211387	ATG10	114158678	6550326	S	946	CAGGGCGTGCACAGGTCGTTTTTGCCTAGGCACAGTTCTCCTGCTGTGGA	13	-	91075567-91075616	Mus musculus autophagy-related 10 (yeast) (Atg10), mRNA.		protein amino acid lipidation, positive regulation of protein modification, ubiquitin cycle, transport, protein transport, autophagy	protein binding
ILMN_1234824	Ccdc80			-1.71773	-1.8134		--DD-	--RR-	2	-	-0.5726	0	-	-0.0722	0.5873	D	-0.7805	0	D	-0.8587	0	-	-0.4538	0.0005	Mus musculus	RefSeq	ILMN_186636	ILMN_252787	CCDC80	110625751	5810538	S	3106	CTGGGGATGCGCTGCCCAGAAGATGAGTATGCAGGATATGGTTACCATAG	16	+	45127495-45127544	Mus musculus coiled-coil domain containing 80 (Ccdc80), mRNA.
ILMN_2652757	Elovl5			-1.83058	-1.78052		--DD-	--RR-	2	-	-0.4232	0	-	0.0004	0.997	D	-0.8723	0	D	-0.8323	0	-	-0.2461	0.0435	Mus musculus	RefSeq	ILMN_214859	ILMN_214859	ELOVL5	31981652	4150184	S	2525	GTCCTAATTAGCCTTGTGGGTTTTCTGTTTGGAAGGAGTTGCGGCATCTG	9	+	77832073-77832122	Mus musculus ELOVL family member 5, elongation of long chain fatty acids (yeast) (Elovl5), mRNA.				HELO1; AU043003; AI747313; 1110059L23Rik
ILMN_2614752	Elovl6			-2.34112	-2.42083		--DD-	--RR-	2	-	-0.3972	0.0001	-	0.4616	0	D	-1.2272	0	D	-1.2755	0	-	0.385	0.0011	Mus musculus	RefSeq	ILMN_211334	ILMN_211334	ELOVL6	91598889	670608	S	5635	GTGGCACTTCAGACTTTTGTTCTCCTGGTTGATCAAGGTGTTGCCTGGTG	3	+	129341097-129341146	Mus musculus ELOVL family member 6, elongation of long chain fatty acids (yeast) (Elovl6), mRNA.	integral to endoplasmic reticulum membrane	fatty acid elongation
ILMN_1259365	Emcn			-1.61877	-1.70693		--DD-	--RR-	2	-	-0.1488	0.3164	-	-0.0572	0.6944	D	-0.6949	0	D	-0.7714	0	-	-0.539	0.0001	Mus musculus	RefSeq	ILMN_192016	ILMN_247921	EMCN	8393724	5270021	S	1139	TGCCGTAGTTGAGTTTAGACTTTCCAGGTTTTCTTAGCCTCGATCCGTGG	3	+	137093815-137093864	Mus musculus endomucin (Emcn), mRNA.	plasma membrane, integral to membrane, external side of plasma membrane, membrane	angiogenesis, cell-cell adhesion, regulation of cell adhesion	molecular_function, carbohydrate binding
ILMN_2954474	Enpp2			-1.65176	-1.8335		--DD-	--RR-	2	-	-0.182	0.2187	-	0.3577	0.0009	D	-0.724	0	D	-0.8746	0	-	-0.0449	0.8675	Mus musculus	RefSeq	ILMN_247627	ILMN_247627	ENPP2	7657450	3360162	S	2555	CCGGAAGACTAGCCGTAGCTATTCGGAAATTCTGACCCTCAAGACATACC	15	-	54670946-54670995	Mus musculus ectonucleotide pyrophosphatase/phosphodiesterase 2 (Enpp2), mRNA.	integral to membrane, integral to plasma membrane, membrane	nucleotide metabolism	nucleotide diphosphatase activity, hydrolase activity, nucleic acid binding, phosphodiesterase I activity, endonuclease activity, catalytic activity	ATX; Autotaxin; Pdnp2; PD-Ialpha; Npps2
ILMN_2686069	Gyg			-1.50181	-1.50848		--DD-	--RR-	2	-	-0.3305	0.0064	-	0.3847	0.0001	D	-0.5867	0	D	-0.5931	0	-	-0.0378	0.8697	Mus musculus	RefSeq	ILMN_215615	ILMN_215615	GYG	114326475	1050475	S	1079	AGAGAAAACTTGACACTTACCTGCAATAGAAGCACTGCCATTTTCCTGTG	3	-	20022555-20022576:20022577-20022604	Mus musculus glycogenin (Gyg), mRNA.		glycogen biosynthesis, carbohydrate biosynthesis	glycogenin glucosyltransferase activity, transferase activity; transferring hexosyl groups, transferase activity
ILMN_2610703	Hrsp12			-1.53624	-1.52341		--DD-	--RR-	2	-	-0.3769	0.0007	-	-0.3441	0.0005	D	-0.6194	0	D	-0.6073	0	-	-0.1341	0.4096	Mus musculus	RefSeq	ILMN_210108	ILMN_210108	HRSP12	40807497	6180445	S	172	TTCTGGACAGGTAGGCCTGGATCCTTCCAGTGGACAGCTTGTGCCAGGAG	15	-	34418351-34418400	Mus musculus heat-responsive protein 12 (Hrsp12), mRNA.			nuclease activity, hydrolase activity, endonuclease activity	HRP12; HR12
ILMN_2895388	Insig1			-1.79651	-1.75723		--DD-	--RR-	2	-	-0.4746	0	-	-0.1637	0.1687	D	-0.8452	0	D	-0.8133	0	-	-0.2785	0.051	Mus musculus	RefSeq	ILMN_210547	ILMN_210547	INSIG1	31542999	10309	S	2239	CTACTTTGGCTAAAAGAAAATGGGTTGTGCTAGACTTTGGGACGGTTCTT	5	+	28408995-28409044	Mus musculus insulin induced gene 1 (Insig1), mRNA.	endoplasmic reticulum, membrane	response to sterol depletion	protein binding	1810013C12Rik; Insig-1
ILMN_2822141	Lyrm5			-1.58975	-1.68623		--DD-	--RR-	2	-	-0.3459	0.0007	-	0.3167	0.0012	D	-0.6688	0	D	-0.7538	0	-	-0.1122	0.5509	Mus musculus	RefSeq	ILMN_218121	ILMN_218121	LYRM5	114205385	2600097	S	1016	TTTCTGTCGACCTGTAACCGAGTCCATGTGGCAGTGGACCTAACCCAGGC	6	+	145164720-145164769	Mus musculus LYR motif containing 5 (Lyrm5), mRNA.				AL022899; Ghiso; 4930469P12Rik
ILMN_2766253	Mbnl1			-1.72656	-1.63388		--DD-	--RR-	2	-	-0.3436	0.0014	-	0.125	0.2727	D	-0.7879	0	D	-0.7083	0	-	-0.3022	0.0233	Mus musculus	RefSeq	ILMN_219259	ILMN_219259	MBNL1	118130522	5090156	S	4771	CCCTTCAAACACGTCGCTTTGCTTTTTGTGGACAGCTTGTAGTTTGCCAG	3	+	60432861-60432910	Mus musculus muscleblind-like 1 (Drosophila) (Mbnl1), mRNA.	nucleus, cytoplasm	myoblast differentiation, muscle development, embryonic limb morphogenesis, mRNA splice site selection, embryonic development (sensu Mammalia)	RNA binding, zinc ion binding, metal ion binding, nucleic acid binding, double-stranded RNA binding
ILMN_1215810	Mcts1			-1.78807	-1.62822		--DD-	--RR-	2	-	-0.5163	0	-	-0.2862	0.0187	D	-0.8384	0	D	-0.7033	0	-	-0.277	0.1266	Mus musculus	RefSeq	ILMN_222313	ILMN_222313	MCTS1	146141149	3990332	S	423	GTACTCAGTGGAGCAAATATCATGTGTCCTGGCTTAACTTCTCCCGGAGC				Mus musculus malignant T cell amplified sequence 1 (Mcts1), mRNA.			RNA binding	MCT-1; 1500019M23Rik
ILMN_2594521	Nsdhl			-1.58854	-1.6895		--DD-	--RR-	2	-	-0.5668	0	-	0.1706	0.1294	D	-0.6677	0	D	-0.7566	0	-	-0.0791	0.7127	Mus musculus	RefSeq	ILMN_209305	ILMN_209305	NSDHL	31982436	5820603	S	388	CCACCAAGGCTTTGATAACCCCCGGGTGCAGTTCTTTATAGGCGACCTGT	X	+	70175060-70175109	Mus musculus NAD(P) dependent steroid dehydrogenase-like (Nsdhl), mRNA.	membrane	lipid biosynthesis, steroid biosynthesis, cholesterol biosynthesis, sterol biosynthesis, cholesterol metabolism	oxidoreductase activity, steroid delta-isomerase activity, sterol-4-alpha-carboxylate 3-dehydrogenase (decarboxylating) activity, 3-beta-hydroxy-delta5-steroid dehydrogenase activity	H105E3; Str; XAP104; Bpa; AI747449
ILMN_2996904	Obfc2a			-1.66902	-1.86426		--DD-	--RR-	2	-	-0.3977	0.0009	-	-0.0547	0.7198	D	-0.739	0	D	-0.8986	0	-	-0.2215	0.187	Mus musculus	RefSeq	ILMN_240463	ILMN_240463	OBFC2A	126723204	610273	S	1021	GTCAAACAGTCAGGACCACAATAAGTAACGCCAGAGATCCGAGGAGAGCC				Mus musculus oligonucleotide/oligosaccharide-binding fold containing 2A (Obfc2a), mRNA.		DNA replication	nucleotidyltransferase activity, DNA-directed DNA polymerase activity, nucleic acid binding, transferase activity	5830411E10Rik; 4930434H03Rik; 4933440J18Rik; 4930442A21Rik; Nabp1; AI852561; Nbp1; 4930488J04Rik
ILMN_2667091	Ppp1r3c			-2.23303	-1.52298		--DD-	--RR-	2	-	-0.1435	0.2058	-	-0.0723	0.5237	D	-1.159	0	D	-0.6069	0	-	-0.3649	0.0004	Mus musculus	RefSeq	ILMN_216078	ILMN_216078	PPP1R3C	148540121	4900438	S	2467	GATTGTCCGGTGTGCATGTACTTTGAGGTGAGTTGGGAAAGTGCAGTGGA				Mus musculus protein phosphatase 1, regulatory (inhibitor) subunit 3C (Ppp1r3c), mRNA.		glycogen metabolism, protein targeting, glycogen biosynthesis	protein phosphatase type 1 regulator activity, protein binding	PTG; Ppp1r5
ILMN_1221340	Psmb7			-1.8119	-1.84203		--DD-	--RR-	2	-	-0.2511	0.016	-	0.0065	0.9626	D	-0.8575	0	D	-0.8813	0	-	0.0359	0.8483	Mus musculus	RefSeq	ILMN_201514	ILMN_201514	PSMB7	6755205	2810128	S	98	AAGGGGTTCAAGCTCCCGAAAGCTCGGAAAACTGGCACTACCATCGCGGG	2	-	38498890-38498939	Mus musculus proteasome (prosome, macropain) subunit, beta type 7 (Psmb7), mRNA.	protein complex, cytosol, proteasome core complex (sensu Eukaryota)	ubiquitin-dependent protein catabolism	hydrolase activity, threonine endopeptidase activity, peptidase activity, endopeptidase activity	MC14; AU020723
ILMN_1233153	Psmb7			-1.90699	-1.78881		--DD-	--RR-	2	-	-0.2465	0.0942	-	-0.1024	0.5108	D	-0.9313	0	D	-0.839	0	-	-0.151	0.5329	Mus musculus	RefSeq	ILMN_201514	ILMN_201514	PSMB7	6755205	2360370	S	433	GGGGGGAGTAGATGTTACTGGACCTCATCTCTACAGCATCTATCCTCATG	2	-	38489403-38489452	Mus musculus proteasome (prosome, macropain) subunit, beta type 7 (Psmb7), mRNA.	protein complex, cytosol, proteasome core complex (sensu Eukaryota)	ubiquitin-dependent protein catabolism	hydrolase activity, threonine endopeptidase activity, peptidase activity, endopeptidase activity	MC14; AU020723
ILMN_2770866	Ptger3			-1.58436	-1.80838		--DD-	--RR-	2	-	-0.3592	0.002	-	0.2396	0.0227	D	-0.6639	0	D	-0.8547	0	-	-0.2019	0.1473	Mus musculus	MEEBO	ILMN_219812	ILMN_219812	PTGER3	6755217	7380528	S	1566	ACATGAGAGGGCAAGAGAGATTGTGCAAAGGGTATTTGTGCCAAGAAGGT
ILMN_2836749	Rasl12			-1.78695	-2.18011		--DD-	--RR-	2	-	-0.2149	0.0812	-	0.1399	0.2042	D	-0.8375	0	D	-1.1244	0	-	0.0325	0.8962	Mus musculus	RefSeq	ILMN_244678	ILMN_244678	RASL12	75677525	1820037	S	2278	TGCAAGCCCCTAGTGTGTGCTTTGTAGACACCATCATCTGAACCCAGGAC	9	+	65260413-65260462	Mus musculus RAS-like, family 12 (Rasl12), mRNA.	membrane	small GTPase mediated signal transduction	GTP binding, nucleotide binding	4631404I11Rik
ILMN_2878430	Rpl30			-1.67539	-1.5154		--DD-	--RR-	2	-	-0.2522	0.0433	-	-0.5179	0	D	-0.7445	0	D	-0.5997	0	-	-0.3781	0.0017	Mus musculus	RefSeq	ILMN_201558	ILMN_201558	RPL30	42476346	7320608	S	118	TCCTCTCTTCTGTCCTCTGTGTATGCTAGGTTGGGGGTTGTCCCGCACCT	15	-	34387644-34387693	Mus musculus ribosomal protein L30 (Rpl30), mRNA.	intracellular, ribosome, ribonucleoprotein complex	protein biosynthesis	structural constituent of ribosome	MGC107559; MGC106425
ILMN_2636212	Sh3bgrl			-1.49827	-1.58777		--DD-	--RR-	2	-	-0.311	0.0066	-	-0.0634	0.6124	D	-0.5833	0	D	-0.667	0	-	-0.299	0.029	Mus musculus	RefSeq	ILMN_213353	ILMN_213353	SH3BGRL	31543698	3170129	S	2202	TTGCATTGGAGGATGTTTATGTCTGTGGGATAATACCCTGAAGTCTGTAG	X	+	106357172-106357221	Mus musculus SH3-binding domain glutamic acid-rich protein like (Sh3bgrl), mRNA.			molecular_function	1190008F14Rik
ILMN_2790373	Snn			-1.69961	-1.97014		--DD-	--RR-	2	-	-0.5236	0	-	0.1463	0.2401	D	-0.7652	0	D	-0.9783	0	-	-0.224	0.1987	Mus musculus	RefSeq	ILMN_201536	ILMN_201536	SNN	50233915	1030577	S	2554	GGGTCAGGGTCAGGTCTTCTGATGGTTACGAAGCTAGCCTTTCATCCTGG	16	+	11074791-11074840	Mus musculus stannin (Snn), mRNA.	membrane		molecular_function	MGC107297; 2810407J07Rik; AW547286; AI848521
ILMN_2741402	Sspn			-1.73436	-1.77855		--DD-	--RR-	2	-	-0.4356	0.0008	-	0.3003	0.0104	D	-0.7944	0	D	-0.8307	0	-	-0.1065	0.6019	Mus musculus	RefSeq	ILMN_221865	ILMN_221865	SSPN	118130092	5820240	S	4023	GTGTGCCGCAGATATAGCGGGTTCACCTTTGTATAAGTGTGCCGCAGATA	6	+	145913360-145913409	Mus musculus sarcospan (Sspn), mRNA.	membrane, cytoskeleton, intracellular	cellular physiological process
ILMN_1244631	Ugp2			-1.60325	-1.54275		--DD-	--RR-	2	-	-0.3551	0.0017	-	0.0671	0.6078	D	-0.681	0	D	-0.6255	0	-	-0.1662	0.2824	Mus musculus	RefSeq	ILMN_193899	ILMN_193899	UGP2	146149343	7200431	S	2335	GTGTTCATCTGGTTCTAGACCTGGGATACCTGCCGTGCTGTACACATTTC				Mus musculus UDP-glucose pyrophosphorylase 2 (Ugp2), mRNA.			kinase activity, transferase activity	MGC38262
ILMN_2515601	Vldlr			-1.70977	-1.93201		--DD-	--RR-	2	-	-0.1832	0.0848	-	0.5011	0	D	-0.7738	0	D	-0.9501	0	-	-0.1948	0.1252	Mus musculus	RefSeq	ILMN_188056	ILMN_188056	VLDLR	7305628	4480639	S	3	TACCAAGTATCTGTAACCCTTGAGCCCCTAGACAGTATTGCCATCTCTGG	19	+	27291924-27291973	Mus musculus very low density lipoprotein receptor (Vldlr), mRNA.	coated pit, membrane fraction, membrane	endocytosis, transport, cholesterol metabolism, lipid transport, lipid metabolism, steroid metabolism, positive regulation of protein kinase activity	receptor activity, lipid transporter activity, calcium ion binding	AI451093; AA408956; AW047288
ILMN_1241638	Wnk1			-1.98165	-1.56482		--DD-	--RR-	2	-	0.0347	0.8435	-	0.0815	0.6172	D	-0.9867	0	D	-0.646	0	-	-0.4514	0.0013	Mus musculus	RefSeq	ILMN_208893	ILMN_208893	WNK1	38424076	4060543	S	9227	ACAGGATGACTGAGTGCTTCATACCAGCAGTAGAGGGAGCCAAATGCAGC	6	-	119874392-119874441	Mus musculus WNK lysine deficient protein kinase 1 (Wnk1), mRNA.	vesicular fraction, soluble fraction, cytoplasm	ion transport, regulation of cellular process, protein kinase cascade, protein amino acid phosphorylation	kinase activity, transferase activity, nucleotide binding, ATP binding, protein serine/threonine kinase activity, protein kinase inhibitor activity, protein binding, protein kinase activity	mKIAA0344; 6430573H23Rik; Prkwnk1
ILMN_2844784	Vps35			-1.56472	-1.65783		--DD-	--RR-	2	-	-0.2338	0.0583	-	-0.2531	0.0277	D	-0.6459	0	D	-0.7293	0	-	-0.3127	0.0228	Mus musculus	RefSeq	ILMN_243664	ILMN_243664	VPS35	31981255	5550408	S	2396	GCGCTCAAGACGGGAATCACCAGAGTCTGAGGGGCCAATCTATGAAGGTC	8	-	88151221-88151234:88151235-88151270	Mus musculus vacuolar protein sorting 35 (Vps35), mRNA.	integral to membrane, membrane	secretory pathway, protein transport, transport		AI647796; Mem3
ILMN_1232121	Zeb2			-1.61731	-1.73484		--DD-	--RR-	2	-	-0.4713	0	-	-0.0984	0.4401	D	-0.6936	0	D	-0.7948	0	-	-0.2771	0.0417	Mus musculus	RefSeq	ILMN_184559	ILMN_184559	ZEB2	125490363	2850703	S	4272	CTTCCAGGAAGCTGTAGAGAGGGACAGAAGGGGCAGTTCAGCCAAGACAG	2	-	44843945-44843994	Mus musculus zinc finger E-box binding homeobox 2 (Zeb2), transcript variant 2, mRNA.	nucleus, intracellular	neural tube closure, regulation of transcription; DNA-dependent, negative regulation of transcription, neural crest cell migration, transcription, regulation of transcription, central nervous system development, somitogenesis	transcription factor activity, DNA binding, phosphatase regulator activity, sequence-specific DNA binding, transcriptional repressor activity, zinc ion binding, metal ion binding, nucleic acid binding
ILMN_2724226	4833439L19Rik			1.54382	1.59394		--UU-	--RR-	2	-	0.2302	0.0762	-	0.2971	0.0128	U	0.6265	0	U	0.6726	0	-	0.098	0.6406	Mus musculus	RefSeq	ILMN_215874	ILMN_242456	4833439L19RIK	142384711	7650639	S	2453	CCTGTTGGTCTCGAACACTCAACATATGATTGCTCGATCACTTTAGATAG	13	-	54652708-54652757	Mus musculus RIKEN cDNA 4833439L19 gene (4833439L19Rik), mRNA.
ILMN_1230353	Bcl6			1.69737	1.56547		--UU-	--RR-	2	-	0.2655	0.0156	-	0.1753	0.1044	U	0.7633	0	U	0.6466	0	-	0.21	0.163	Mus musculus	RefSeq	ILMN_222379	ILMN_222379	BCL6	142360700	870707	S	3158	CCTCCCACATTCTGCGTCATGCTTGTCGTTATAATTACTCCGGAGACAGG	16	-	23965215-23965264	Mus musculus B-cell leukemia/lymphoma 6 (Bcl6), mRNA.	nucleus, intracellular	transcription, negative regulation of apoptosis, spermatogenesis, regulation of transcription; DNA-dependent, negative regulation of transcription from RNA polymerase II promoter	transcriptional repressor activity, DNA binding, zinc ion binding, metal ion binding, nucleic acid binding, protein binding	Bcl5
ILMN_2595842	Def6			1.55165	1.58436		--UU-	--RR-	2	-	0.2945	0.0186	-	-0.1293	0.2968	U	0.6338	0	U	0.6639	0	-	0.477	0.0001	Mus musculus	RefSeq	ILMN_209446	ILMN_209446	DEF6	142375804	4810543	S	1828	CCTCAATGGTGGAGATGAGACTCCCATCCTAGCTTTGGCCTCTCAGGAAG	17	+	28365156-28365205	Mus musculus differentially expressed in FDCP 6 (Def6), mRNA.				IBP; 2410003F05Rik; 6430538D02Rik; Slat; AV094905; Slat6; SLAT2
ILMN_2798993	Nr1d2			1.5405	1.57265		--UU-	--RR-	2	-	0.5116	0	-	0.2741	0.0074	U	0.6234	0	U	0.6532	0	-	0.2073	0.1591	Mus musculus	RefSeq	ILMN_210116	ILMN_210116	NR1D2	31543337	1260039	S	4256	TGAGAGGATTCCAGCTTCTAGAGAGTGAACACTGAGGGAAAGGAGAGACA	14	-	16997345-16997394	Mus musculus nuclear receptor subfamily 1, group D, member 2 (Nr1d2), mRNA.	nucleus	regulation of transcription; DNA-dependent, transcription	steroid hormone receptor activity, thyroid hormone receptor activity, receptor activity, metal ion binding, zinc ion binding, ligand-dependent nuclear receptor activity, DNA binding, transcription factor activity, sequence-specific DNA binding	RVR; Rev-erb
ILMN_1237773	Rhou			1.50264	1.511		--UU-	--RR-	2	-	0.3038	0.0118	-	-0.2932	0.0027	U	0.5875	0	U	0.5955	0	-	0.1022	0.5656	Mus musculus	RefSeq	ILMN_215476	ILMN_215476	RHOU	146149256	430181	S	2936	GAATTCTAAACGCATGTGCCTGGGTGGGACGTCAAGTCAGGGTTCTCATC				Mus musculus ras homolog gene family, member U (Rhou), mRNA.	membrane, intracellular	G1/S transition of mitotic cell cycle, regulation of cell shape, actin cytoskeleton organization and biogenesis, small GTPase mediated signal transduction, Rac protein signal transduction	GTPase activity, nucleotide binding, GTP binding	mG28K; Arhu; AI182090; G28K; WRCH1; WRCH-1; 2310026M05Rik; CDC42L1
ILMN_2760272	Rorc			1.65405	1.5859		--UU-	--RR-	2	-	0.1016	0.4409	-	0.2638	0.0068	U	0.726	0	U	0.6653	0	-	0.1215	0.4334	Mus musculus	RefSeq	ILMN_223173	ILMN_223173	RORC	6755343	4260152	S	2064	GACATGGATCTAGCTCAGAGACTGGTGGCAAGCCCCCAGAAGGACCTGTA	3	+	94201682-94201731	Mus musculus RAR-related orphan receptor gamma (Rorc), mRNA.	nucleus	transcription, lymph node development, cell differentiation, regulation of transcription; DNA-dependent, protein amino acid phosphorylation	sequence-specific DNA binding, transcription factor activity, DNA binding, zinc ion binding, metal ion binding, receptor activity, steroid hormone receptor activity	Nr1f3; RORgamma; Thor; TOR
ILMN_2627733	Slc46a3			2.1038	1.918		--UU-	--RR-	2	-	-0.1117	0.3813	-	-0.2876	0.0032	U	1.073	0	U	0.9396	0	-	-0.0198	0.9286	Mus musculus	RefSeq	ILMN_212552	ILMN_212552	SLC46A3	141802503	5560711	S	1731	GACAGTCGGCAGCAATGCACACGTCCCTATGCAGTGAGCACACATCAGAC	5	-	148690657-148690706	Mus musculus solute carrier family 46, member 3 (Slc46a3), mRNA.
ILMN_2602938	Smpdl3b			1.55919	1.9296		--UU-	--RR-	2	-	0.2202	0.0399	-	-0.1286	0.2538	U	0.6408	0	U	0.9483	0	-	0.0304	0.9051	Mus musculus	RefSeq	ILMN_210171	ILMN_210171	SMPDL3B	118130844	3440132	S	1829	GTCCCTGCTCAAGGTCTGAACTGGGAACGTACGTGGTGTGCAAAACCCCT	4	-	132288927-132288976	Mus musculus sphingomyelin phosphodiesterase, acid-like 3B (Smpdl3b), mRNA.		metabolism	hydrolase activity, hydrolase activity; acting on glycosyl bonds
ILMN_2783225	Tcfap2c			1.7274	1.752		--UU-	--RR-	2	-	0.5751	0	-	0.0626	0.6215	U	0.7886	0	U	0.809	0	-	0.4846	0	Mus musculus	RefSeq	ILMN_223577	ILMN_223577	TCFAP2C	6678252	4180167	S	2703	TTGTGTGGGTGACGTGTGGATTGGGACTGGACCTCTAAGCCTGTCCGTGC	2	+	172384008-172384057	Mus musculus transcription factor AP-2, gamma (Tcfap2c), mRNA.	transcription factor complex, nucleus	transcription, regulation of transcription from RNA polymerase II promoter, cell differentiation, regulation of transcription; DNA-dependent	transcription factor activity, DNA binding, protein binding	AA409384; Ap-2.2
ILMN_1214954	Cldn10		-2.48871		-1.49609		-D-D-	-R-R-	2	-	-0.2898	0.0009	D	-1.3154	0	-	-0.1581	0.1289	D	-0.5812	0	-	-0.3949	0.0003	Mus musculus	RefSeq	ILMN_209356	ILMN_209356	CLDN10	142357583	270575	S	804	CAAGACACCCAGAATGGGCTACACATACAACGGACCCACGTCTGCCATGT	14	+	119272919-119272930:119273414-119273451	Mus musculus claudin 10 (Cldn10), transcript variant 1, mRNA.	membrane, integral to membrane, tight junction	calcium-independent cell-cell adhesion	structural molecule activity	6720456I16Rik; D14Ertd728e
ILMN_2723576	Cldn10		-2.32141		-1.50525		-D-D-	-R-R-	2	-	-0.1879	0.0623	D	-1.215	0	-	0.1672	0.1538	D	-0.59	0	-	-0.2847	0.0111	Mus musculus	RefSeq	ILMN_195467	ILMN_252548	CLDN10	144226219	3870753	S	187	ATCTGCGTTACCGATTCCACCGGTGTCGCCAACTGCAAGGAGTTCCCCTC	14	+	119254365-119254414	Mus musculus claudin 10 (Cldn10), transcript variant 2, mRNA.	membrane, integral to membrane, tight junction	calcium-independent cell-cell adhesion	structural molecule activity
ILMN_2736380	Elf5		-2.49718		-1.51026		-D-D-	-R-R-	2	-	-0.3985	0.0001	D	-1.3203	0	-	-0.558	0	D	-0.5948	0	-	-0.3151	0.0187	Mus musculus	RefSeq	ILMN_216298	ILMN_216298	ELF5	141802240	3460424	S	1759	TACCAAGCAGAGAACGTCCTAACAAGCCACGATAGCCGAACACAGCATCG	2	+	103290698-103290747	Mus musculus E74-like factor 5 (Elf5), mRNA.		transcription, ectoderm development	sequence-specific DNA binding	ESE-5
ILMN_2982771	Fgf10		-1.54585		-1.80163		-D-D-	-R-R-	2	-	-0.5528	0	D	-0.6284	0	-	-0.3908	0.0022	D	-0.8493	0	-	-0.3414	0.0231	Mus musculus	RefSeq	ILMN_221505	ILMN_221505	FGF10	34328438	2600286	S	3627	AGTGTGTTAGCCACGGGTACAGAGCATATGACTGTTGACATCAGACTCCT	13	+	119580770-119580819	Mus musculus fibroblast growth factor 10 (Fgf10), mRNA.	nucleus, extracellular space, cell surface	cell-cell signaling, chemotaxis, positive regulation of receptor mediated endocytosis, fibroblast growth factor receptor signaling pathway, response to stress, negative regulation of cell differentiation, lung development, inner ear morphogenesis, embryonic limb morphogenesis, negative regulation of cell proliferation, regulation of transcription, positive regulation of urothelial cell proliferat…	growth factor activity, fibroblast growth factor receptor binding, protein binding, chemoattractant activity, heparin binding	FGF-10; BB213776
ILMN_3084087	Ivns1abp		-1.51593		-1.57932		-D-D-	-R-R-	2	-	0.1647	0.1923	D	-0.6002	0	-	-0.1353	0.3392	D	-0.6593	0	-	-0.1422	0.3921	Mus musculus	RefSeq	ILMN_235179	ILMN_235179	IVNS1ABP	87239991	650168	A	2167	GGAACCCACTAGATGGACAGGCTGAGGTGTTTGGCAGTGATGATGACCAC	1	+	153203302-153203351	Mus musculus influenza virus NS1A binding protein (Ivns1abp), transcript variant 1, mRNA.			protein binding	1700126I16Rik; NS1-BP; NS-1; ND1; HSPC068; AA960440; mKIAA0850; Nd1-L; 1190004M08Rik; Nd1-S
ILMN_1254173	Laptm4a		-1.89067		-1.5174		-D-D-	-R-R-	2	-	-0.4123	0	D	-0.9189	0	-	-0.5361	0	D	-0.6016	0	-	-0.5488	0	Mus musculus	RefSeq	ILMN_222233	ILMN_222233	LAPTM4A	109689715	5560411	S	1523	GAAATGGCTGTGAAGATTCCTGAGAAAGAGCCACCACCTCCTTACCTGCC	12	+	8944941-8944990	Mus musculus lysosomal-associated protein transmembrane 4A (Laptm4a), mRNA.	membrane	transport
ILMN_2767605	Lmo2		-2.07369		-1.64958		-D-D-	-R-R-	2	-	-0.4034	0.0001	D	-1.0522	0	-	-0.5442	0	D	-0.7221	0	-	-0.3795	0.0055	Mus musculus	RefSeq	ILMN_223680	ILMN_223680	LMO2	40254347	7570537	S	1518	CTGTTTTTAGACACCTTCATTTTGAGGTGAGGCGCCCCACAGATTGTTTC	2	+	103821843-103821892	Mus musculus LIM domain only 2 (Lmo2), mRNA.	nucleus		zinc ion binding, metal ion binding, protein binding	Rbtn2; Rhom-2; Rbtn-2; Ttg2
ILMN_2763602	Maea		-1.64536		-1.57004		-D-D-	-R-R-	2	-	-0.3881	0.0011	D	-0.7184	0	-	-0.2089	0.1158	D	-0.6508	0	-	-0.2753	0.0541	Mus musculus	RefSeq	ILMN_190543	ILMN_261805	MAEA	120407042	5130630	S	522	CGTGAGACAGCCACCTGCCTTGCCTGGTGCCATGATAACAAGTCCCGACT	5	+	33705404-33705453	Mus musculus macrophage erythroblast attacher (Maea), mRNA.
ILMN_2742042	Nupr1		-1.85241		-1.73123		-D-D-	-R-R-	2	-	-0.2885	0.0026	D	-0.8894	0	-	-0.5519	0	D	-0.7918	0	-	-0.4993	0.0001	Mus musculus	RefSeq	ILMN_221920	ILMN_221920	NUPR1	9790144	1240424	S	345	CCAGCAATGGATACAGGACATCACACCCAGCAATGGATACAGGACCTTGG	7	-	133766991-133767040	Mus musculus nuclear protein 1 (Nupr1), mRNA.				p8; 2310032H04Rik; Com1
ILMN_2620122	P2rx4		-1.98316		-1.59638		-D-D-	-R-R-	2	-	-0.4611	0.0001	D	-0.9878	0	-	-0.0884	0.582	D	-0.6748	0	-	-0.2295	0.1063	Mus musculus	RefSeq	ILMN_211852	ILMN_211852	P2RX4	117676373	3120341	S	546	TTCCATTCAACGCGTCTGTGAAGACCTGTGAGGTGGCCGCATGGTGCCCA	5	+	123169160-123169209	Mus musculus purinergic receptor P2X, ligand-gated ion channel 4 (P2rx4), mRNA.	integral to plasma membrane	ion transport, transport	receptor activity, ion channel activity, ATP-gated cation channel activity
ILMN_2898878	Pdcd4		-2.32286		-2.1936		-D-D-	-R-R-	2	-	-0.3615	0.0096	D	-1.2159	0	-	-0.3277	0.0093	D	-1.1333	0	-	-0.3842	0.0165	Mus musculus	RefSeq	ILMN_212354	ILMN_212354	PDCD4	110625655	3990630	S	293	TGGATATAGAAAATGAGCAGACACTGAATGTGAACCCCACTGACCCTGAC				Mus musculus programmed cell death 4 (Pdcd4), mRNA.	cytoplasm, cytosol, nucleus	negative regulation of transcription, cell aging	protein binding, isomerase activity	MA-3; D19Ucla1; TIS
ILMN_2647628	Ppp1cb		-1.51162		-1.84114		-D-D-	-R-R-	2	-	-0.3513	0.0031	D	-0.5961	0	-	-0.4323	0.0002	D	-0.8806	0	-	-0.3972	0.0015	Mus musculus	RefSeq	ILMN_187582	ILMN_261700	PPP1CB	142385377	610202	S	869	CTAAACGACAGTTGGTAACCTTATTTTCTGCCCCAAATTACTGTGGCGAG	5	+	32789972-32790021	Mus musculus protein phosphatase 1, catalytic subunit, beta isoform (Ppp1cb), mRNA.		carbohydrate metabolism, cell cycle, protein amino acid dephosphorylation, cell division	hydrolase activity, manganese ion binding, protein phosphatase type 1 activity, metal ion binding, iron ion binding, phosphoprotein phosphatase activity, protein binding
ILMN_1224116	Smpdl3a		-1.78003		-1.55175		-D-D-	-R-R-	2	-	-0.1404	0.2867	D	-0.8319	0	-	-0.3366	0.0092	D	-0.6339	0	-	-0.2861	0.0501	Mus musculus	RefSeq	ILMN_209738	ILMN_209738	SMPDL3A	114431241	6520128	S	1372	GACAGCAGTGCAACTTGTGACCAGCATTGTAAGACCTTACAGGTCTGTGC	10	+	57531217-57531266	Mus musculus sphingomyelin phosphodiesterase, acid-like 3A (Smpdl3a), mRNA.		metabolism	hydrolase activity, hydrolase activity; acting on glycosyl bonds, protein binding
ILMN_1229547	Spon2		-2.32818		-1.81139		-D-D-	-R-R-	2	-	-0.5759	0	D	-1.2192	0	-	-0.1927	0.155	D	-0.8571	0	-	-0.4759	0.0002	Mus musculus	RefSeq	ILMN_223108	ILMN_223108	SPON2	31981610	7570292	S	1715	GGCCCTTGTGTGTCGTTGATCCCCTTGCATTCGAATAAAGGTCGTGTTCC	5	-	33556584-33556633	Mus musculus spondin 2, extracellular matrix protein (Spon2), mRNA.	extracellular matrix (sensu Metazoa)	development, immune response, cell adhesion	protein binding	2310045I24Rik; AI504350; Mindin; M-spondin
ILMN_2747543	Actn3		-1.54896		2.57612		-D-U-	-R-R-	2	-	-0.1877	0.1104	D	-0.6313	0	-	-0.3537	0.0006	U	1.3652	0	-	-0.1584	0.2861	Mus musculus	RefSeq	ILMN_219398	ILMN_219398	ACTN3	7304854	4860577	S	2505	CCGAGAGACTGCCGAGACAGACACGGCTGAACAAGTGGTAGCCTCCTTCA	19	-	4861604-4861653	Mus musculus actinin alpha 3 (Actn3), mRNA.	striated muscle thin filament	muscle contraction	actin filament binding, protein homodimerization activity, calcium ion binding, actin binding, protein binding, protein binding; bridging	MGC132876
ILMN_1237871	Ampd1		-1.56721		1.93348		-D-U-	-R-R-	2	-	-0.1561	0.2185	D	-0.6482	0	-	-0.3335	0.0014	U	0.9512	0	-	-0.2649	0.024	Mus musculus	RefSeq	ILMN_197624	ILMN_259430	AMPD1	114431239	4290273	S	2102	ACGTGTGACATGTGTGAGGTGGCAAGGAACAGTGTCCTGCAGTGTGGGAT	3	+	102903000-102903049	Mus musculus adenosine monophosphate deaminase 1 (isoform M) (Ampd1), mRNA. XM_921992		purine base metabolism, purine ribonucleoside monophosphate biosynthesis	AMP deaminase activity
ILMN_2891583	Car12		-1.97288		1.74231		-D-U-	-R-R-	2	-	-0.3049	0.0153	D	-0.9803	0	-	0.2332	0.0585	U	0.801	0	-	0.2363	0.113	Mus musculus	RefSeq	ILMN_233734	ILMN_233734	CAR12	31560837	4730692	S	3149	TCGCCTTGTGCTCCTTAACTCTGCCGTGCGAGGTGCAAGGTGGGTGCCTA	9	+	66614141-66614190	Mus musculus carbonic anyhydrase 12 (Car12), mRNA.	membrane, integral to membrane	one-carbon compound metabolism	zinc ion binding, metal ion binding, carbonate dehydratase activity, lyase activity	AI314958; 2310047E01Rik
ILMN_2789650	Csrp3		-1.51982		1.9		-D-U-	-R-R-	2	-	-0.0233	0.8922	D	-0.6039	0	-	-0.0732	0.6436	U	0.926	0	-	-0.2419	0.0752	Mus musculus	RefSeq	ILMN_217987	ILMN_217987	CSRP3	42476047	5340722	S	700	ACAGCAGTGCCACGTGATCCCACAGATGTAGTTTGTCCCCAACAGCCTCC	7	-	56085917-56085966	Mus musculus cysteine and glycine-rich protein 3 (Csrp3), mRNA.	Z disc, nucleus	cell differentiation, calcium ion homeostasis, development	zinc ion binding, metal ion binding, protein binding	MMLP; MLP; CRP3
ILMN_2666990	Eef1a2		-1.56493		1.65646		-D-U-	-R-R-	2	-	-0.2163	0.0646	D	-0.6461	0	-	-0.361	0.0005	U	0.7281	0	-	-0.1705	0.1694	Mus musculus	RefSeq	ILMN_214177	ILMN_214177	EEF1A2	31982852	4810646	S	1987	CTTCCGCGCCAGCGCTCACCACGCTCAGTGCCCGTTTTCCCAATAAACTG	2	-	180882406-180882455	Mus musculus eukaryotic translation elongation factor 1 alpha 2 (Eef1a2), mRNA.	nucleus, eukaryotic translation elongation factor 1 complex, cytoplasm	anti-apoptosis, translational elongation	nucleotide binding, translation elongation factor activity	S1; wst; wasted; Eef1a
ILMN_1259206	Hrc		-1.63739		2.05723		-D-U-	-R-R-	2	-	-0.3382	0.0015	D	-0.7114	0	-	-0.4159	0	U	1.0407	0	-	-0.178	0.1931	Mus musculus	RefSeq	ILMN_221655	ILMN_221655	HRC	133778930	3890288	S	2370	CCCTGACCTGGCCGCCTGGCAAGAGCTGCATCTATTTCTTTGAATAAATG	7	+	52594282-52594287:52594288-52594331	Mus musculus histidine rich calcium binding protein (Hrc), mRNA.
ILMN_2632912	Klk1b11		-2.26844		1.54349		-D-U-	-R-R-	2	-	0.0643	0.609	D	-1.1817	0	-	0.1538	0.1664	U	0.6262	0	-	0.5681	0	Mus musculus	RefSeq	ILMN_196710	ILMN_196710	KLK1B11	28875779	1780762	S	320	CCCTGACTACAACATGAGCCTCCTCATAATCCACAACCCAGAACCTGAGG	7	+	51254234-51254283	Mus musculus kallikrein 1-related peptidase b11 (Klk1b11), mRNA.			tissue kallikrein activity, serine-type endopeptidase activity, hydrolase activity, peptidase activity	Klk11; mGK-11
ILMN_2717678	Muc13		-1.72094		1.57888		-D-U-	-R-R-	2	-	0.2565	0.0285	D	-0.7832	0	-	0.1655	0.2765	U	0.6589	0	-	0.5728	0	Mus musculus	RefSeq	ILMN_217318	ILMN_217318	MUC13	6754575	4880386	S	2872	CTGTCTGACGTCTGGTCCTCTCGAAAGGTATTTTTGTTATTATTTGTTCT	16	+	33819916-33819965	Mus musculus mucin 13, epithelial transmembrane (Muc13), mRNA.	plasma membrane, membrane	defense response		Lrrp; 14/A10; 114/A10; AI159736; NJ-1; Ly64
ILMN_2676012	Mybpc2		-1.86296		2.68031		-D-U-	-R-R-	2	-	-0.3569	0.0033	D	-0.8976	0	-	-0.4205	0.0001	U	1.4224	0	-	-0.0167	0.955	Mus musculus	RefSeq	ILMN_216843	ILMN_242030	MYBPC2	142347841	1070397	S	3475	GACAGCTCATCACCTGCTAAATAAGTCATCAGAACCCGGACACCAGCGCT	7	-	51757153-51757201:51757202-51757202	Mus musculus myosin binding protein C, fast-type (Mybpc2), mRNA.	cytoskeleton	muscle contraction	structural constituent of cytoskeleton	MGC28149
ILMN_1219423	Myh2		-1.49661		2.12564		-D-U-	-R-R-	2	-	0.2882	0.0187	D	-0.5817	0	-	-0.0163	0.9394	U	1.0879	0	-	-0.0859	0.6495	Mus musculus	MEEBO	ILMN_219104	ILMN_219104	MYH2	21489940	5490528	S	5400	CCGAAGCGAGGCACAAAATGTGAAACCTTTGGTCATGCGCCTGTGTGATT
ILMN_1241214	Myh4		-2.52398		3.86107		-D-U-	-R-R-	2	-	-0.3571	0.0022	D	-1.3357	0	-	-0.5474	0	U	1.949	0	-	-0.1779	0.2758	Mus musculus	RefSeq	ILMN_222069	ILMN_229231	MYH4	67189166	4220474	S	5936	GGAGAAATCACAAAATGTGACGTTCTTTGTCACTGTCCTGTATATCACGG	11	+	67073868-67073917	Mus musculus myosin, heavy polypeptide 4, skeletal muscle (Myh4), mRNA.	cytoskeleton	cytoskeleton organization and biogenesis
ILMN_2615250	Myoz1		-1.7061		1.61664		-D-U-	-R-R-	2	-	-0.4663	0	D	-0.7707	0	-	-0.5398	0	U	0.693	0	-	-0.3011	0.0058	Mus musculus	RefSeq	ILMN_211382	ILMN_211382	MYOZ1	134032009	870601	S	946	GAGCTCTGGGGAGCATGTAGACTACAACGTGGATGTTGGTATCCCCTTGG	14	-	21468622-21468671	Mus musculus myozenin 1 (Myoz1), mRNA.	nucleus, actin cytoskeleton		structural molecule activity, protein binding	Myoz; AV090278; FATZ; 2310001N11Rik
ILMN_2628892	Pfkm		-1.56808		1.60848		-D-U-	-R-R-	2	-	-0.2862	0.008	D	-0.649	0	-	-0.1246	0.4426	U	0.6857	0	-	-0.0783	0.6942	Mus musculus	RefSeq	ILMN_208909	ILMN_208909	PFKM	142367127	6250672	S	2602	GGTCACACAGGCTGGGTCTCTCTAGTGCTACGGCTAGATTTCAGCTACTC	15	+	97962707-97962756	Mus musculus phosphofructokinase, muscle (Pfkm), mRNA.	6-phosphofructokinase complex, cytoplasm	regulation of glycolysis, glycolysis	kinase activity, transferase activity, nucleotide binding, metal ion binding, ATP binding, phosphofructokinase activity, magnesium ion binding, catalytic activity, 6-phosphofructokinase activity	PFK-M; AI131669; Pfka
ILMN_1248211	Sidt1		-1.55693		1.55391		-D-U-	-R-R-	2	-	0.2638	0.0496	D	-0.6387	0	-	0.4242	0.0007	U	0.6359	0	-	0.2433	0.1804	Mus musculus	RefSeq	ILMN_218175	ILMN_256339	SIDT1	51036632	870156	S	3849	GGTCATGACTAATCACCTCTTACAGGATCCCATTCTCTGTTCCCAGGAGG	16	-	44240645-44240694	Mus musculus SID1 transmembrane family, member 1 (Sidt1), mRNA.	membrane
ILMN_2933357	Tcap		-2.15009		2.22176		-D-U-	-R-R-	2	-	-0.1391	0.3915	D	-1.1044	0	-	-0.2669	0.0332	U	1.1517	0	-	-0.1959	0.2751	Mus musculus	RefSeq	ILMN_218508	ILMN_218508	TCAP	124248559	7150685	S	599	AGGACAATGGAGGAGAGCTGCTGGCAGTGGCTGCTTTGTAGTTTGCCCAG	11	+	98245918-98245967	Mus musculus titin-cap (Tcap), mRNA.	Z disc		protein binding	AJ223855; AI503981
ILMN_2416670	Ttn		-1.64627		4.98952		-D-U-	-R-R-	2	-	0.0591	0.7044	D	-0.7192	0	-	-0.4208	0.0001	U	2.3189	0	-	-0.0694	0.6946	Mus musculus	MEEBO	ILMN_184200	ILMN_184200	TTN	38074769	1780598	S	14	CCTGGCCATCCCCTCGTCTAACCAAGCTATGCAAGTATTCCTATGCCAGA
ILMN_3128792	Ttn		-1.79651		4.77103		-D-U-	-R-R-	2	-	0.0614	0.7046	D	-0.8452	0	-	-0.4829	0.0002	U	2.2543	0	-	-0.1199	0.5409	Mus musculus	RefSeq	ILMN_255016	ILMN_255016	TTN	77812698	4860465	A	81585	GGCCATCCCCTCGTCTAACCAAGCTATGCAAGTATTCCTATGCCAGAGCG	2	-	76542337-76542386	Mus musculus titin (Ttn), transcript variant N2-B, mRNA.	Z disc, muscle myosin, membrane, sarcomere, integral to membrane	RNA-dependent DNA replication, response to oxidative stress, carbohydrate metabolism, protein amino acid phosphorylation, sarcomere alignment	RNA binding, protein-tyrosine kinase activity, vascular endothelial growth factor receptor activity, ATP binding, protein serine/threonine kinase activity, protein binding, structural constituent of cytoskeleton, RNA-directed DNA polymerase activity, peroxidase activity	shru; 2310074I15Rik; 2310057K23Rik; AV006427; D330041I19Rik; mdm; D830007G01Rik; 2310036G12Rik; 1100001C23Rik
ILMN_1236758	Wfdc2		-1.55423		1.50828		-D-U-	-R-R-	2	-	0.1914	0.1118	D	-0.6362	0	-	0.2751	0.0376	U	0.5929	0	-	0.2982	0.0655	Mus musculus	RefSeq	ILMN_216447	ILMN_216447	WFDC2	141802067	70601	S	615	CCTTTCTCTCTGGTCTTTGCATTTCTTCCTGGTCCGATGAAAGCATCTCC	2	+	164393913-164393962	Mus musculus WAP four-disulfide core domain 2 (Wfdc2), mRNA.			serine-type endopeptidase inhibitor activity, endopeptidase inhibitor activity	1600023A02Rik; WAP5; HE4
ILMN_2675064	Adhfe1		1.63648		-1.50744		-U-D-	-R-R-	2	-	-0.4997	0	U	0.7106	0	-	-0.074	0.6787	D	-0.5921	0	-	-0.0805	0.6828	Mus musculus	MEEBO	ILMN_194839	ILMN_194839	ADHFE1	31340695	4490242	S	503	GCCCCCATTGGGAAGGGGAAGCCAGTAACTGTGCCTCTTAAACCTCTGAT
ILMN_1215901	Agpat2		1.82222		-1.54039		-U-D-	-R-R-	2	-	-0.3243	0.0009	U	0.8657	0	-	-0.4324	0	D	-0.6233	0	-	0.2692	0.0281	Mus musculus	RefSeq	ILMN_217418	ILMN_217418	AGPAT2	23956161	3130121	S	504	GATCTACCCAGAGGGTACACGCAACGACAATGGGGACCTGTTGCCCTTTA	2	-	26451634-26451683	Mus musculus 1-acylglycerol-3-phosphate O-acyltransferase 2 (lysophosphatidic acid acyltransferase, beta) (Agpat2), mRNA.	membrane, endoplasmic reticulum	phospholipid biosynthesis	transferase activity, 1-acylglycerol-3-phosphate O-acyltransferase activity	LPAAB; BSCL1; AV000834; 2510002J07Rik; LPAAT-beta; BSCL
ILMN_1238140	AU018778		1.56602		-1.52277		-U-D-	-R-R-	2	-	-0.5128	0	U	0.6471	0	-	-0.3372	0.005	D	-0.6067	0	-	-0.1511	0.3387	Mus musculus	RefSeq	ILMN_219403	ILMN_219403	AU018778	21450338	4390619	S	1705	GCTCTGCCAGGCTTATACCAGAGAAGCCAAGATATGGTTCTTCCACTAAC	8	-	95780270-95780319	Mus musculus expressed sequence AU018778 (AU018778), mRNA.	endoplasmic reticulum		hydrolase activity, serine esterase activity, carboxylesterase activity	TGH-2; MGC18894
ILMN_1219915	Dgat2		1.9778		-1.70173		-U-D-	-R-R-	2	-	-0.2585	0.0112	U	0.9839	0	-	-0.1328	0.3145	D	-0.767	0	-	0.3073	0.0234	Mus musculus	RefSeq	ILMN_211789	ILMN_211789	DGAT2	118129808	650711	S	1899	ACACGGCTGTCCCACAGGTGCCGTCTTGGGTTATCTCGCTGCTGTTGGCT	7	-	106302475-106302524	Mus musculus diacylglycerol O-acyltransferase 2 (Dgat2), mRNA.	integral to membrane, membrane fraction, membrane, endoplasmic reticulum	lipid biosynthesis, glycerol metabolism, triacylglycerol biosynthesis, lipid metabolism	acyltransferase activity, diacylglycerol O-acyltransferase activity, transferase activity
ILMN_1244291	Gja1		1.9176		-1.51026		-U-D-	-R-R-	2	-	0.1039	0.3929	U	0.9393	0	-	-0.351	0.0387	D	-0.5948	0.0001	-	0.2993	0.0035	Mus musculus	RefSeq	ILMN_217762	ILMN_217762	GJA1	21687178	1710193	S	2980	GTAGACCTAGCCCATCCAATCAATGTGCTCGGGAAAGTGTTCTTTATTCA	10	+	56110147-56110196	Mus musculus gap junction membrane channel protein alpha 1 (Gja1), mRNA.	membrane, cell junction, gap junction, connexon complex	adult heart development, cell-cell signaling, heart development, skeletal muscle regeneration, embryonic heart tube development, positive regulation of striated muscle development, embryonic development (sensu Mammalia), cell communication, neuron migration	connexon channel activity, gap-junction forming channel activity	Npm1; Cx43; AU042049; AW546267; Cnx43; connexin43; Cx43alpha1; Gja-1
ILMN_1256019	LOC333331		2.29469		-1.55208		-U-D-	-R-R-	2	-	0.4251	0	U	1.1983	0	-	-0.2411	0.1221	D	-0.6342	0	-	0.494	0	Mus musculus	RefSeq	ILMN_215850	ILMN_315337	LOC333331	149258991	7200187	S	585	CGATGCTTGTTTAATTACCGAAGAGTTGGCGTATGGGTGTACAGGGGTGC	8	+	99687989-99688038	PREDICTED: Mus musculus similar to medium-chain acyl-CoA dehydrogenase (LOC333331), misc RNA.
ILMN_2719069	Maob		1.57899		-1.58832		-U-D-	-R-R-	2	-	-0.0655	0.6772	U	0.659	0	-	-0.3375	0.0023	D	-0.6675	0	-	-0.0644	0.738	Mus musculus	RefSeq	ILMN_211647	ILMN_211647	MAOB	27370153	3310309	S	1846	CCCTTGCTATCTCACAACCTACCTGCCCCATGTACACAGGGTTTTTCAAA	X	-	16286921-16286970	Mus musculus monoamine oxidase B (Maob), nuclear gene encoding mitochondrial protein, mRNA.	membrane, mitochondrial inner membrane			6330414K01Rik
ILMN_1229238	Mtch2		1.5195		-1.51551		-U-D-	-R-R-	2	-	-0.1151	0.4199	U	0.6036	0	-	-0.2675	0.0492	D	-0.5998	0	-	0.1346	0.4547	Mus musculus	RefSeq	ILMN_210887	ILMN_210887	MTCH2	46909582	1090577	S	138	TGCCATCATGGCGGACGCGGCCAGTCAGGTGCTCCTGGGCTCCGGTCTCA	2	+	90687449-90687455:90687456-90687498	Mus musculus mitochondrial carrier homolog 2 (C. elegans) (Mtch2), nuclear gene encoding mitochondrial protein, mRNA.	membrane, mitochondrion, integral to membrane, mitochondrial inner membrane	transport	binding	4930539J07Rik; 2310034D24Rik; HSPC032
ILMN_1228535	Pmp22		1.49765		-1.55251		-U-D-	-R-R-	2	-	-0.4443	0.0002	U	0.5827	0	-	-0.331	0.0048	D	-0.6346	0	-	0.2062	0.1706	Mus musculus	RefSeq	ILMN_215585	ILMN_215585	PMP22	118130612	4730685	S	1448	GGAGACCCGATACAAACGGTTCATAACTGCTTTCATACCTAGCTAGGCTG	11	+	62972695-62972744	Mus musculus peripheral myelin protein (Pmp22), mRNA.	membrane	cell cycle, cell cycle arrest
ILMN_2615015	Pygl		1.8609		-1.50984		-U-D-	-R-R-	2	-	-0.1474	0.2216	U	0.896	0	-	-0.3295	0.0018	D	-0.5944	0	-	0.3966	0.0002	Mus musculus	RefSeq	ILMN_211356	ILMN_211356	PYGL	18875341	3310333	S	2147	GGGGAGGAGAACCTGTTCATCTTTGGCATGAGAGTAGATGATGTGGCTGC	12	-	71296505-71296554	Mus musculus liver glycogen phosphorylase (Pygl), mRNA.		glycogen metabolism, carbohydrate metabolism	transferase activity; transferring glycosyl groups, pyridoxal phosphate binding, transferase activity, nucleotide binding, catalytic activity, phosphorylase activity
ILMN_2859847	Pygl		1.92466		-1.53943		-U-D-	-R-R-	2	-	-0.0124	0.9248	U	0.9446	0	-	-0.3511	0.0001	D	-0.6224	0	-	0.2406	0.0198	Mus musculus	RefSeq	ILMN_211356	ILMN_211356	PYGL	18875341	1030142	S	2526	CGGATCTGAAGATTTCCCTATCCAACGAGTCCAGCAATGGGGTTAGTGCC	12	-	71291981-71292030	Mus musculus liver glycogen phosphorylase (Pygl), mRNA.		glycogen metabolism, carbohydrate metabolism	transferase activity; transferring glycosyl groups, pyridoxal phosphate binding, transferase activity, nucleotide binding, catalytic activity, phosphorylase activity
ILMN_2724545	Sbk		1.86038		-1.53847		-U-D-	-R-R-	2	-	-0.2187	0.073	U	0.8956	0	-	-0.2928	0.0081	D	-0.6215	0	-	0.5697	0	Mus musculus	MEEBO	ILMN_220623	ILMN_220623	SBK	21704179	60639	S	3992	CCTACCCCATGTGTTTGTAAATACTCTGGCTTCCTTTGGCCCTGAGGAGG
ILMN_2919263	Slc25a1		1.65198		-1.5496		-U-D-	-R-R-	2	-	-0.3434	0.0013	U	0.7242	0	-	-0.3107	0.0012	D	-0.6319	0	-	0.3832	0.0004	Mus musculus	RefSeq	ILMN_211823	ILMN_211823	SLC25A1	23943837	6060577	S	1495	GGCTATAGGCCCCCCTGCTTTTCCCGCCATTGGCCTTAAATGGCCCTCGG	16	-	17925381-17925430	Mus musculus solute carrier family 25 (mitochondrial carrier, citrate transporter), member 1 (Slc25a1), nuclear gene encoding mitochondrial protein, mRNA.	integral to plasma membrane, membrane, mitochondrion, mitochondrial inner membrane	transport	carrier activity, transporter activity	MGC47055; Dgsj; 1300019P08Rik; AI194714; Slc20a3; Ctp; 2610100G11Rik
ILMN_3027751	Sorbs1		1.61989		-1.62563		-U-D-	-R-R-	2	-	-0.1065	0.4783	U	0.6959	0	-	-0.1885	0.1744	D	-0.701	0	-	0.3001	0.0182	Mus musculus	RefSeq	ILMN_226678	ILMN_226678	SORBS1	78000153	1690044	I	1421	GCCGATATTGCAGCTCGCCGCCACACAGGTGTCATCCCGACTCATCATCA	19	-	40396355-40396404	Mus musculus sorbin and SH3 domain containing 1 (Sorbs1), transcript variant 5, mRNA.	lipid raft, cell-cell adherens junction, nucleus, membrane, cell-substrate adherens junction, stress fiber	transport, stress fiber formation, focal adhesion formation, insulin receptor signaling pathway, glucose transport	insulin receptor binding, protein kinase binding, protein binding	SH3P12; 2310065E01Rik; Sh3d5; mKIAA1296; CAP; 9530001P15Rik
ILMN_1233293	Gbp1	-1.91879		-1.52436			D-D--	R-R--	2	D	-0.9402	0	-	0.2838	0.0173	D	-0.6082	0	-	-0.2673	0.0549	-	-0.3121	0.0532	Mus musculus	RefSeq	ILMN_216856	ILMN_216856	GBP1	134031981	5690246	S	2526	CTTTCATGCTCCAGCCTACTGTGTTTCCTTTCTAATCTCTCTTTTTATTT	3	+	142281846-142281895	Mus musculus guanylate nucleotide binding protein 1 (Gbp1), mRNA.	membrane	immune response	GTP binding, GTPase activity, nucleotide binding	MGC124334; Gbp-1; Mpa-1; 5830475C06; Mpa1; Mag-1
ILMN_3122961	Gbp2	-1.91494		-1.71392			D-D--	R-R--	2	D	-0.9373	0	-	0.3976	0.0005	D	-0.7773	0	-	0.1387	0.3587	-	-0.4303	0.0017	Mus musculus	RefSeq	ILMN_210436	ILMN_210436	GBP2	6753949	1400041	A	2154	GTCACCTGTGTTATAGGTACTCTCGGCCTTCATCATGCCCAGCCATACGT	3	+	142300671-142300720	Mus musculus guanylate nucleotide binding protein 2 (Gbp2), mRNA.	membrane		GTPase activity, nucleotide binding
ILMN_1241437	Gsta3	-1.825		-1.52711			D-D--	R-R--	2	D	-0.8679	0	-	-0.0172	0.8808	D	-0.6108	0	-	-0.366	0.0001	-	-0.4183	0.0001	Mus musculus	RefSeq	ILMN_217245	ILMN_217245	GSTA3	116325995	3780193	S	875	GCGTCTGTGTCAATTCAGGTAGACATGACTGACGAGGAACGGCCGGATGC	1	+	21255160-21255209	Mus musculus glutathione S-transferase, alpha 3 (Gsta3), transcript variant 2, mRNA.			transferase activity, glutathione transferase activity
ILMN_2944666	Ifit3	-2.67178		-1.87138			D-D--	R-R--	2	D	-1.4178	0	-	-0.1877	0.0858	D	-0.9041	0	-	-0.2762	0.0207	-	-0.5347	0	Mus musculus	RefSeq	ILMN_214979	ILMN_214979	IFIT3	6754287	7510020	S	1458	CTGTGAGACAGATGTGCTGTGGAGTGCTGCTTATGGGGAGAATGTGCTGA	19	+	34662957-34663006	Mus musculus interferon-induced protein with tetratricopeptide repeats 3 (Ifit3), mRNA.		immune response	binding	Ifi49; MGC107331
ILMN_2864309	OTTMUSG00000000971	-1.50077		-1.50285			D-D--	R-R--	2	D	-0.5857	0	-	-0.388	0	D	-0.5877	0	-	-0.4841	0	-	-0.5662	0	Mus musculus	RefSeq	ILMN_244723	ILMN_244723	OTTMUSG00000000971	126432557	5360370	S	47	CCACAGTCTTGTTTCTGGTGGCTTTGATCACTGTGGGGATGAACACTACC	11	+	83517604-83517653	Mus musculus predicted gene, OTTMUSG00000000971 (OTTMUSG00000000971), mRNA.				RP23-430I21.1
ILMN_1224855	Samd9l	-1.66198		-1.59472			D-D--	R-R--	2	D	-0.7329	0	-	-0.3134	0.0035	D	-0.6733	0	-	-0.1521	0.2909	-	-0.3653	0.0043	Mus musculus	RefSeq	ILMN_216573	ILMN_242543	SAMD9L	94377053	3940242	S	5233	GCTTGGCCCACAGTAGCATCAGCTATTCCATATCCTCAATTTGCATTCCC	6	-	3322303-3322352	PREDICTED: Mus musculus sterile alpha motif domain containing 9-like, transcript variant 1 (Samd9l), mRNA.
ILMN_2800466	Tpmt	-1.67215		-1.51929			D-D--	R-R--	2	D	-0.7417	0	-	0.3131	0.002	D	-0.6034	0	-	-0.5761	0	-	-0.2902	0.0283	Mus musculus	RefSeq	ILMN_229881	ILMN_229881	TPMT	7949153	2320377	S	795	AGAGGTAGACGCTTTGGAAGAAAGGCATAAAGCCTGGGGTCTTGACTACC	13	-	47120768-47120817	Mus musculus thiopurine methyltransferase (Tpmt), mRNA.	cytoplasm	metabolism	transferase activity, methyltransferase activity, thiopurine S-methyltransferase activity
ILMN_3131679	Usp18	-2.16385		-1.51467			D-D--	R-R--	2	D	-1.1136	0	-	-0.2987	0.0032	D	-0.599	0	-	-0.0363	0.8091	-	-0.2416	0.0822	Mus musculus	RefSeq	ILMN_186258	ILMN_186258	USP18	6755926	1580528	A	1550	GAGACAGGGACCAGTGGGAGATCATCGGTTCATGGGATCTCTCTCCTGAG	6	+	121220764-121220813	Mus musculus ubiquitin specific peptidase 18 (Usp18), mRNA.		ubiquitin cycle, ubiquitin-dependent protein catabolism	cysteine-type peptidase activity, hydrolase activity, ubiquitin thiolesterase activity, peptidase activity, cysteine-type endopeptidase activity	AW047653; UBP43; Ubp15; 1110058H21Rik
ILMN_1228213	Ifi30	2.03679		1.51835			U-U--	R-R--	2	U	1.0263	0	-	0.2841	0.0173	U	0.6025	0	-	0.4522	0.0002	-	-0.0216	0.9415	Mus musculus	RefSeq	ILMN_216051	ILMN_216051	IFI30	125628656	4290709	S	440	GGAGGCAGCGTTCCTAACCATCGTCTGTATGGAGGAGATGGATGATATGG	8	-	73288463-73288512	Mus musculus interferon gamma inducible protein 30 (Ifi30), mRNA.	lysosome		disulfide oxidoreductase activity
ILMN_1220128	2310057J18Rik			-1.49921		-1.68787	--D-D	--R-R	2	-	0.5347	0	-	-0.3074	0.001	D	-0.5842	0	-	-0.4972	0	D	-0.7552	0	Mus musculus	RefSeq	ILMN_210967	ILMN_210967	2310057J18RIK	141801966	240180	S	1053	CAACTGCCTTTGACCACAAGCAATTGAAAACAATGGCTATGATTACAATC	10	-	28692307-28692356	Mus musculus RIKEN cDNA 2310057J18 gene (2310057J18Rik), mRNA.	extracellular space		cytokine activity	2210414P04Rik
ILMN_2713285	Fhl1			-1.56526		-1.6497	--D-D	--R-R	2	-	-0.5175	0	-	-0.4837	0	D	-0.6464	0	-	0.0998	0.4629	D	-0.7222	0	Mus musculus	RefSeq	ILMN_219757	ILMN_240873	FHL1	116517339	5550309	S	2456	GGTTTTCACCCCCTTCTCTGAAACGCAGGATTGCCTCCTTAACTGTACTC	X	+	54046293-54046342	Mus musculus four and a half LIM domains 1 (Fhl1), transcript variant 1, mRNA.	nucleus	cell differentiation, development	zinc ion binding, metal ion binding
ILMN_2927168	OTTMUSG00000008911			-2.06723		-1.55466	--D-D	--R-R	2	-	0.1943	0.0788	-	-0.231	0.034	D	-1.0477	0	-	-0.56	0	D	-0.6366	0	Mus musculus	RefSeq	ILMN_228850	ILMN_228850	OTTMUSG00000008911	85702112	4540575	S	127	CCCACAACATCCATTGCACAAGACTACAGTAGACATCCTTATGATCGTGG	4	-	120817085-120817104:120822396-120822425	Mus musculus predicted gene, OTTMUSG00000008911 (OTTMUSG00000008911), mRNA.
ILMN_1253808	Oas1g			1.51278		1.74702	--U-U	--R-R	2	-	-0.074	0.562	-	0.44	0	U	0.5972	0	-	0.452	0	U	0.8049	0	Mus musculus	RefSeq	ILMN_212179	ILMN_212179	OAS1G	31560523	3890328	S	995	GGTTGGCTGAAGAGGCTGATGTGTGGCTGTGGTACCCATGTTTTATGAAA	5	-	121328365-121328414	Mus musculus 2'-5' oligoadenylate synthetase 1G (Oas1g), mRNA.		immune response	ATP binding, transferase activity, RNA binding, nucleotidyltransferase activity	Oas1a; Oias1; L2; AI449562; Oias-1; Mmu-L; Mmu-L2
ILMN_2619620	C1qb	-1.73893				-1.6659	D---D	R---R	2	D	-0.7982	0	-	-0.2115	0.032	-	0.139	0.2933	-	-0.1558	0.1672	D	-0.7363	0	Mus musculus	RefSeq	ILMN_211795	ILMN_211795	C1QB	133893071	580332	S	705	TCGTGGCCGCGATCGGGACAGCATGCAGAAAGTAGTCACCTTCTGTGACT	4	-	136436367-136436416	Mus musculus complement component 1, q subcomponent, beta polypeptide (C1qb), mRNA.	cytoplasm	innate immune response, immune response, phosphate transport, complement activation, complement activation; classical pathway
ILMN_2715840	C1qc	-1.87892				-1.71618	D---D	R---R	2	D	-0.9099	0	-	-0.3228	0.001	-	0.0242	0.9013	-	-0.237	0.067	D	-0.7792	0	Mus musculus	RefSeq	ILMN_219967	ILMN_219967	C1QC	113680119	3710170	S	589	ACATCGCATACGGCCAACCTGTGCGTGCACCTGAACCTCAACCTTGCCAG	4	-	136446132-136446181	Mus musculus complement component 1, q subcomponent, C chain (C1qc), mRNA.	cytoplasm	innate immune response, immune response, phosphate transport, complement activation, complement activation; classical pathway
ILMN_3049559	C4b	-1.84817				-2.03115	D---D	R---R	2	D	-0.8861	0	-	0.0985	0.3807	-	-0.2339	0.0494	-	-0.0962	0.5262	D	-1.0223	0	Mus musculus	RefSeq	ILMN_210539	ILMN_210539	C4B	6753225	7510243	I	5236	TTCCTGATGGAGTTCAGCAGCCGGGGGTGCCAGGTGTGAGGCCTTAGGAC	17	-	34865419-34865430:34865431-34865468	Mus musculus complement component 4B (Childo blood group) (C4b), mRNA. XM_921663 XM_921673 XM_921676 XM_921678	extracellular region	complement activation, inflammatory response	endopeptidase inhibitor activity	Ss; C4
ILMN_1228320	Cfp	-1.7144				-2.15935	D---D	R---R	2	D	-0.7777	0	-	-0.4787	0	-	-0.1859	0.1571	-	-0.5156	0.0001	D	-1.1106	0	Mus musculus	RefSeq	ILMN_220109	ILMN_251042	CFP	142364936	1770717	S	1453	GAAGAAACCCTAAAATCCCTTGCTTCCATTCTGACCCCCTGACTTTCTAG	X	-	20502682-20502719:20502720-20502731	Mus musculus complement factor properdin (Cfp), mRNA.		complement activation; alternative pathway, innate immune response, immune response
ILMN_1259388	Col6a1	-1.72035				-1.6473	D---D	R---R	2	D	-0.7827	0	-	-0.2773	0.0253	-	-0.4158	0.0003	-	-0.5127	0	D	-0.7201	0	Mus musculus	RefSeq	ILMN_208779	ILMN_208779	COL6A1	118129824	3170280	S	3903	CTTCATGGCTCCCCCACATTCCCCGTAATCTGATCCAAGCCAGCTATCTC	10	-	76171560-76171609	Mus musculus procollagen, type VI, alpha 1 (Col6a1), mRNA.	extracellular matrix (sensu Metazoa), collagen, cytoplasm	phosphate transport, cell adhesion	extracellular matrix structural constituent, structural molecule activity, extracellular matrix structural constituent conferring tensile strength, protein binding
ILMN_2890019	Ear11	-3.03417				-3.26255	D---D	R---R	2	D	-1.6013	0	-	-0.3149	0.002	-	-0.5477	0	-	-0.28	0.0288	D	-1.706	0	Mus musculus	RefSeq	ILMN_214823	ILMN_214823	EAR11	31981459	1980095	S	566	GTTGGGAAGAACCGAGTCCTCTGTTTGCACTGCATGTCAGCATCTGTCCT	14	-	51875011-51875060	Mus musculus eosinophil-associated, ribonuclease A family, member 11 (Ear11), mRNA.			nuclease activity, hydrolase activity, endonuclease activity, ribonuclease activity
ILMN_1255416	Ly6a	-1.91282				-2.09	D---D	R---R	2	D	-0.9357	0	-	-0.5078	0	-	-0.5478	0	-	-0.4811	0	D	-1.0635	0	Mus musculus	RefSeq	ILMN_209150	ILMN_209150	LY6A	31981636	1690187	S	670	GCTCATGACCCTGGAGGCACACAGCCAGCACAGTGAAGAGGCAGAATTCC	15	-	74825415-74825464	Mus musculus lymphocyte antigen 6 complex, locus A (Ly6a), mRNA.	membrane, external side of plasma membrane		GPI anchor binding	Ly-6A.2; Sca-1; Sca1; TAP; Ly-6E.1; Ly-6A/E
ILMN_2939681	Lyzs	-1.7939				-1.68284	D---D	R---R	2	D	-0.8431	0	-	-0.2446	0.0281	-	-0.0886	0.5708	-	-0.3989	0.0004	D	-0.7509	0	Mus musculus	RefSeq	ILMN_261574	ILMN_261574	LYZS	31560450	1940608	S	1153	CACACTAACTCTGAGACAGATGAGCCTGTATCAGCAAATAACCACAGGAG	10	-	116714443-116714492	Mus musculus lysozyme (Lyzs), mRNA.	mitochondrion, extracellular region	cytolysis, metabolism	catalytic activity, lysozyme activity, hydrolase activity; acting on glycosyl bonds, hydrolase activity	Lys; Lzm; Lzp; Lzm-s1; AI326280
ILMN_3143404	Mup2	-1.82842				-1.5481	D---D	R---R	2	D	-0.8706	0	-	-0.0447	0.719	-	-0.3888	0.0003	-	-0.0098	0.9568	D	-0.6305	0	Mus musculus	RefSeq	ILMN_244952	ILMN_244952	MUP2	113930711	7050706	A	512	CATCAAGGAAAGGTTTGCACAACTATGTGAGGAGCATGGAATCCTTAGAG	4	-	60150082-60150131	Mus musculus major urinary protein 2 (Mup2), transcript variant 1, mRNA.		transport	pheromone binding, binding, transporter activity	Mup-2; AA589603; MGC117823
ILMN_1245726	Psp	-1.95843				-2.9514	D---D	R---R	2	D	-0.9697	0	-	-0.0272	0.8436	-	-0.0507	0.81	-	0.1739	0.1984	D	-1.5614	0	Mus musculus	RefSeq	ILMN_216963	ILMN_216963	PSP	31982095	2650338	S	593	TCTGGATGGTGTCTCTACCCTCCTTACAAGTACATTGTCAACCGTCCTGC	2	+	153839441-153839490	Mus musculus parotid secretory protein (Psp), mRNA.	extracellular region		molecular_function, lipid binding
ILMN_1247592	Casp1	-1.75018		-1.73893		-1.68331	D-D-D	R-R-R	3	D	-0.8075	0	-	-0.3473	0.0041	D	-0.7982	0	-	-0.5066	0	D	-0.7513	0	Mus musculus	RefSeq	ILMN_211039	ILMN_211039	CASP1	86198304	1940722	S	1355	CACTGCTGATAGGGTGACCCTGACAAAACGTTTCTACCTCTTCCCGGGAC	9	+	5306714-5306763	Mus musculus caspase 1 (Casp1), mRNA.	extracellular region, cytoplasm, intracellular	induction of apoptosis, cell death, regulation of apoptosis, protein processing, response to hypoxia	cysteine-type peptidase activity, hydrolase activity, caspase activity, peptidase activity, protein binding
